# Supplementary material for: Synthesis of Platinum(II) Complexes with Some 1-Methylnitropyrazoles and In Vitro Research on Their Cytotoxic Activity
Source: Pharmaceuticals (Basel). 2020 Nov 28;13(12):433. doi: 10.3390/ph13120433 (PMC7768359; doi:10.3390/ph13120433)
Supplement: Supplementary file 1 [file pharmaceuticals-13-00433-s001.zip]

Archive with 4 entries (4 files):
- checkCIFtransPT.pdf
- cisPt(pzl-4NO2)Cl2_AK.CIF
- Supplementary_Material_ultimate.pdf
- transPt(pzl-4NO2)Cl2_new.cif
