# Supplementary material for: Synthesis of Platinum(II) Complexes with Some 1-Methylnitropyrazoles and In Vitro Research on Their Cytotoxic Activity
Source: Pharmaceuticals (Basel). 2020 Nov 28;13(12):433. doi: 10.3390/ph13120433 (PMC7768359; doi:10.3390/ph13120433)
Supplement: Supplementary file 1 [file pharmaceuticals-13-00433-s001.zip › cisPt(pzl-4NO2)Cl2_AK.CIF]

 
data_mas2 
 
_audit_creation_method            SHELXL-97 
_chemical_name_systematic 
; 
 ? 
; 
_chemical_name_common             ? 
_chemical_melting_point           ? 
_chemical_formula_moiety          
 'C8 H10 Cl2 N6 O4 Pt' 
_chemical_formula_sum 
 'C8 H10 Cl2 N6 O4 Pt' 
_chemical_formula_weight          520.20
 
loop_ 
 _atom_type_symbol 
 _atom_type_description 
 _atom_type_scat_dispersion_real 
 _atom_type_scat_dispersion_imag 
 _atom_type_scat_source 
 'C'  'C'   0.0033   0.0016 
 'International Tables Vol C Tables 4.2.6.8 and 6.1.1.4' 
 'H'  'H'   0.0000   0.0000 
 'International Tables Vol C Tables 4.2.6.8 and 6.1.1.4' 
 'Cl'  'Cl'   0.1484   0.1585 
 'International Tables Vol C Tables 4.2.6.8 and 6.1.1.4' 
 'N'  'N'   0.0061   0.0033 
 'International Tables Vol C Tables 4.2.6.8 and 6.1.1.4' 
 'O'  'O'   0.0106   0.0060 
 'International Tables Vol C Tables 4.2.6.8 and 6.1.1.4' 
 'Pt'  'Pt'  -1.7033   8.3905 
 'International Tables Vol C Tables 4.2.6.8 and 6.1.1.4' 
 
_symmetry_cell_setting            Monoclinic
_symmetry_space_group_name_H-M    'C 2/c' 
 
loop_ 
 _symmetry_equiv_pos_as_xyz 
 'x, y, z' 
 '-x, y, -z+1/2' 
 'x+1/2, y+1/2, z' 
 '-x+1/2, y+1/2, -z+1/2' 
 '-x, -y, -z' 
 'x, -y, z-1/2' 
 '-x+1/2, -y+1/2, -z' 
 'x+1/2, -y+1/2, z-1/2' 
 
_cell_length_a                    25.032(3) 
_cell_length_b                    9.461(3) 
_cell_length_c                    15.187(5) 
_cell_angle_alpha                 90.00 
_cell_angle_beta                  126.94(3) 
_cell_angle_gamma                 90.00 
_cell_volume                      2874.7(18) 
_cell_formula_units_Z             8 
_cell_measurement_temperature     100(2) 
_cell_measurement_reflns_used     6316 
_cell_measurement_theta_min       3.25 
_cell_measurement_theta_max       36.89 
 
_exptl_crystal_description        palte 
_exptl_crystal_colour             colorless 
_exptl_crystal_size_max           0.10 
_exptl_crystal_size_mid           0.08 
_exptl_crystal_size_min           0.05 
_exptl_crystal_density_meas       ? 
_exptl_crystal_density_diffrn     2.404 
_exptl_crystal_density_method     'not measured' 
_exptl_crystal_F_000              1952 
_exptl_absorpt_coefficient_mu     10.158 
_exptl_absorpt_correction_type    analytical 
_exptl_absorpt_correction_T_min   0.789 
_exptl_absorpt_correction_T_max   0.810 
_exptl_absorpt_process_details    ? 
 
_exptl_special_details 
; 
 ? 
; 
 
_diffrn_ambient_temperature       100(2) 
_diffrn_radiation_wavelength      0.71073 
_diffrn_radiation_type            MoK\a 
_diffrn_radiation_source          'fine-focus sealed tube' 
_diffrn_radiation_monochromator   graphite 
_diffrn_measurement_device_type   .KM4-CCD' 
_diffrn_measurement_method        /w 
_diffrn_detector_area_resol_mean  ? 
_diffrn_standards_number          ? 
_diffrn_standards_interval_count  ? 
_diffrn_standards_interval_time   ? 
_diffrn_standards_decay_%         ? 
_diffrn_reflns_number             21034 
_diffrn_reflns_av_R_equivalents   0.0429 
_diffrn_reflns_av_sigmaI/netI     0.0635 
_diffrn_reflns_limit_h_min        -41 
_diffrn_reflns_limit_h_max        39 
_diffrn_reflns_limit_k_min        -15 
_diffrn_reflns_limit_k_max        10 
_diffrn_reflns_limit_l_min        -25 
_diffrn_reflns_limit_l_max        25 
_diffrn_reflns_theta_min          3.25 
_diffrn_reflns_theta_max          36.89 
_reflns_number_total              6316 
_reflns_number_gt                 4124 
_reflns_threshold_expression      >2sigma(I) 
 
_computing_data_collection        ? 
_computing_cell_refinement        ? 
_computing_data_reduction         ? 
_computing_structure_solution     'SHELXS-97 (Sheldrick, 1990)' 
_computing_structure_refinement   'SHELXL-97 (Sheldrick, 1997)' 
_computing_molecular_graphics     ? 
_computing_publication_material   ? 
 
_refine_special_details 
; 
 Refinement of F^2^ against ALL reflections.  The weighted R-factor wR and 
 goodness of fit S are based on F^2^, conventional R-factors R are based 
 on F, with F set to zero for negative F^2^. The threshold expression of 
 F^2^ > 2sigma(F^2^) is used only for calculating R-factors(gt) etc. and is 
 not relevant to the choice of reflections for refinement.  R-factors based 
 on F^2^ are statistically about twice as large as those based on F, and R- 
 factors based on ALL data will be even larger. 
; 
 
_refine_ls_structure_factor_coef  Fsqd  
_refine_ls_matrix_type            full 
_refine_ls_weighting_scheme       calc  
_refine_ls_weighting_details 
 'calc w=1/[\s^2^(Fo^2^)+(0.0152P)^2^+0.0000P] where P=(Fo^2^+2Fc^2^)/3' 
_atom_sites_solution_primary      direct 
_atom_sites_solution_secondary    difmap 
_atom_sites_solution_hydrogens    geom 
_refine_ls_hydrogen_treatment     mixed 
_refine_ls_extinction_method      none 
_refine_ls_extinction_coef        ? 
_refine_ls_number_reflns          6316 
_refine_ls_number_parameters      192 
_refine_ls_number_restraints      0 
_refine_ls_R_factor_all           0.0628 
_refine_ls_R_factor_gt            0.0286 
_refine_ls_wR_factor_ref          0.0453 
_refine_ls_wR_factor_gt           0.0392 
_refine_ls_goodness_of_fit_ref    0.901 
_refine_ls_restrained_S_all       0.901 
_refine_ls_shift/su_max           0.001 
_refine_ls_shift/su_mean          0.000 
 
loop_ 
 _atom_site_label 
 _atom_site_type_symbol 
 _atom_site_fract_x 
 _atom_site_fract_y 
 _atom_site_fract_z 
 _atom_site_U_iso_or_equiv 
 _atom_site_adp_type 
 _atom_site_occupancy 
 _atom_site_symmetry_multiplicity 
 _atom_site_calc_flag 
 _atom_site_refinement_flags 
 _atom_site_disorder_assembly 
 _atom_site_disorder_group 
Pt Pt -0.128585(6) 0.743113(13) 0.116767(7) 0.01305(3) Uani 1 1 d . . . 
Cl1 Cl -0.09521(4) 0.71613(8) 0.29324(5) 0.02098(16) Uani 1 1 d . . . 
Cl2 Cl -0.16359(4) 0.96872(7) 0.11205(6) 0.01783(15) Uani 1 1 d . . . 
O1 O 0.01970(13) 0.1739(2) 0.1351(2) 0.0238(5) Uani 1 1 d . . . 
O2 O 0.04202(12) 0.3676(2) 0.08601(19) 0.0241(5) Uani 1 1 d . . . 
O11 O -0.31330(13) 0.6612(2) -0.36419(18) 0.0259(5) Uani 1 1 d . . . 
O12 O -0.28300(13) 0.8540(3) -0.39929(18) 0.0334(6) Uani 1 1 d . . . 
N1 N -0.09552(13) 0.5488(2) 0.11663(19) 0.0139(5) Uani 1 1 d . . . 
N2 N -0.11613(13) 0.4216(2) 0.13090(18) 0.0149(5) Uani 1 1 d . . . 
N3 N 0.01020(15) 0.3003(3) 0.1098(2) 0.0192(6) Uani 1 1 d . . . 
N11 N -0.16081(12) 0.7687(2) -0.03999(17) 0.0130(5) Uani 1 1 d . . . 
N12 N -0.13314(12) 0.8622(2) -0.07071(19) 0.0131(5) Uani 1 1 d . . . 
N13 N -0.27728(13) 0.7650(3) -0.33556(18) 0.0193(5) Uani 1 1 d . . . 
C1 C -0.04830(15) 0.5188(3) 0.1052(2) 0.0164(6) Uani 1 1 d . . . 
H1 H -0.0246 0.5861 0.0942 0.020 Uiso 1 1 calc R . . 
C2 C -0.03887(15) 0.3737(3) 0.1117(2) 0.0148(6) Uani 1 1 d . . . 
C3 C -0.08298(16) 0.3153(3) 0.1277(2) 0.0174(6) Uani 1 1 d . . . 
H3 H -0.0885 0.2177 0.1351 0.021 Uiso 1 1 calc R . . 
C4 C -0.17205(16) 0.4138(3) 0.1370(3) 0.0203(6) Uani 1 1 d . . . 
H4A H -0.1857 0.3150 0.1307 0.030 Uiso 1 1 calc R . . 
H4B H -0.2097 0.4689 0.0767 0.030 Uiso 1 1 calc R . . 
H4C H -0.1583 0.4523 0.2077 0.030 Uiso 1 1 calc R . . 
C11 C -0.21681(15) 0.7188(3) -0.1326(2) 0.0155(6) Uani 1 1 d . . . 
H11 H -0.2462 0.6509 -0.1367 0.019 Uiso 1 1 calc R . . 
C12 C -0.22427(15) 0.7837(3) -0.2211(2) 0.0140(6) Uani 1 1 d . . . 
C13 C -0.17055(15) 0.8736(3) -0.1799(2) 0.0156(6) Uani 1 1 d . . . 
H13 H -0.1620 0.9317 -0.2213 0.019 Uiso 1 1 calc R . . 
C14 C -0.07043(15) 0.9345(3) 0.0095(2) 0.0185(6) Uani 1 1 d . . . 
H14A H -0.0598 0.9984 -0.0288 0.028 Uiso 1 1 calc R . . 
H14B H -0.0346 0.8647 0.0515 0.028 Uiso 1 1 calc R . . 
H14C H -0.0746 0.9890 0.0600 0.028 Uiso 1 1 calc R . . 
 
loop_ 
 _atom_site_aniso_label 
 _atom_site_aniso_U_11 
 _atom_site_aniso_U_22 
 _atom_site_aniso_U_33 
 _atom_site_aniso_U_23 
 _atom_site_aniso_U_13 
 _atom_site_aniso_U_12 
Pt 0.01338(5) 0.01517(5) 0.01176(4) 0.00019(6) 0.00818(4) 0.00071(6) 
Cl1 0.0211(4) 0.0290(4) 0.0132(3) 0.0014(3) 0.0105(3) 0.0038(3) 
Cl2 0.0212(4) 0.0160(3) 0.0211(3) -0.0014(3) 0.0152(3) 0.0010(3) 
O1 0.0248(15) 0.0165(11) 0.0281(13) -0.0019(9) 0.0148(12) 0.0018(9) 
O2 0.0266(14) 0.0246(12) 0.0259(12) 0.0011(9) 0.0184(12) 0.0022(10) 
O11 0.0288(15) 0.0230(12) 0.0225(11) -0.0061(9) 0.0135(12) -0.0105(10) 
O12 0.0267(15) 0.0442(15) 0.0172(11) 0.0109(11) 0.0067(12) -0.0104(12) 
N1 0.0130(14) 0.0149(11) 0.0127(10) -0.0002(9) 0.0072(11) -0.0014(10) 
N2 0.0170(15) 0.0147(10) 0.0123(11) 0.0013(9) 0.0085(11) -0.0038(9) 
N3 0.0202(16) 0.0191(12) 0.0155(12) -0.0038(9) 0.0093(12) -0.0010(11) 
N11 0.0148(12) 0.0138(12) 0.0121(9) 0.0016(9) 0.0090(9) 0.0004(10) 
N12 0.0127(13) 0.0143(11) 0.0133(10) -0.0005(9) 0.0083(11) -0.0019(9) 
N13 0.0207(13) 0.0239(13) 0.0164(10) -0.0003(11) 0.0129(10) 0.0007(12) 
C1 0.0149(16) 0.0170(13) 0.0156(13) 0.0008(10) 0.0081(13) 0.0012(11) 
C2 0.0115(16) 0.0179(13) 0.0138(12) -0.0004(10) 0.0070(13) 0.0009(11) 
C3 0.0163(17) 0.0168(14) 0.0142(13) 0.0001(10) 0.0064(13) 0.0003(12) 
C4 0.0180(18) 0.0222(15) 0.0233(15) -0.0010(12) 0.0139(15) -0.0027(12) 
C11 0.0145(15) 0.0158(13) 0.0157(12) 0.0000(10) 0.0087(12) -0.0004(11) 
C12 0.0129(15) 0.0157(13) 0.0112(11) 0.0001(9) 0.0061(11) -0.0007(10) 
C13 0.0164(17) 0.0173(13) 0.0138(12) 0.0024(10) 0.0094(13) 0.0026(12) 
C14 0.0182(17) 0.0204(14) 0.0199(14) -0.0020(11) 0.0131(14) -0.0026(12) 
 
_geom_special_details 
; 
 All esds (except the esd in the dihedral angle between two l.s. planes) 
 are estimated using the full covariance matrix.  The cell esds are taken 
 into account individually in the estimation of esds in distances, angles 
 and torsion angles; correlations between esds in cell parameters are only 
 used when they are defined by crystal symmetry.  An approximate (isotropic) 
 treatment of cell esds is used for estimating esds involving l.s. planes. 
; 
 
loop_ 
 _geom_bond_atom_site_label_1 
 _geom_bond_atom_site_label_2 
 _geom_bond_distance 
 _geom_bond_site_symmetry_2 
 _geom_bond_publ_flag 
Pt N1 2.016(2) . ? 
Pt N11 2.017(2) . ? 
Pt Cl2 2.2921(9) . ? 
Pt Cl1 2.2923(11) . ? 
O1 N3 1.235(3) . ? 
O2 N3 1.231(3) . ? 
O11 N13 1.223(3) . ? 
O12 N13 1.224(3) . ? 
N1 C1 1.325(4) . ? 
N1 N2 1.377(3) . ? 
N2 C3 1.323(4) . ? 
N2 C4 1.459(4) . ? 
N3 C2 1.426(4) . ? 
N11 C11 1.340(4) . ? 
N11 N12 1.367(3) . ? 
N12 C13 1.332(4) . ? 
N12 C14 1.456(4) . ? 
N13 C12 1.429(4) . ? 
C1 C2 1.387(4) . ? 
C1 H1 0.9500 . ? 
C2 C3 1.381(4) . ? 
C3 H3 0.9500 . ? 
C4 H4A 0.9800 . ? 
C4 H4B 0.9800 . ? 
C4 H4C 0.9800 . ? 
C11 C12 1.384(4) . ? 
C11 H11 0.9500 . ? 
C12 C13 1.383(4) . ? 
C13 H13 0.9500 . ? 
C14 H14A 0.9800 . ? 
C14 H14B 0.9800 . ? 
C14 H14C 0.9800 . ? 
 
loop_ 
 _geom_angle_atom_site_label_1 
 _geom_angle_atom_site_label_2 
 _geom_angle_atom_site_label_3 
 _geom_angle 
 _geom_angle_site_symmetry_1 
 _geom_angle_site_symmetry_3 
 _geom_angle_publ_flag 
N1 Pt N11 88.92(9) . . ? 
N1 Pt Cl2 176.70(7) . . ? 
N11 Pt Cl2 88.70(7) . . ? 
N1 Pt Cl1 92.19(7) . . ? 
N11 Pt Cl1 178.21(7) . . ? 
Cl2 Pt Cl1 90.24(3) . . ? 
C1 N1 N2 106.3(2) . . ? 
C1 N1 Pt 126.5(2) . . ? 
N2 N1 Pt 127.15(19) . . ? 
C3 N2 N1 110.9(2) . . ? 
C3 N2 C4 127.6(2) . . ? 
N1 N2 C4 121.2(2) . . ? 
O2 N3 O1 123.7(3) . . ? 
O2 N3 C2 118.1(3) . . ? 
O1 N3 C2 118.2(3) . . ? 
C11 N11 N12 107.1(2) . . ? 
C11 N11 Pt 128.35(19) . . ? 
N12 N11 Pt 123.72(17) . . ? 
C13 N12 N11 110.9(2) . . ? 
C13 N12 C14 127.0(2) . . ? 
N11 N12 C14 122.1(2) . . ? 
O11 N13 O12 124.1(3) . . ? 
O11 N13 C12 118.6(2) . . ? 
O12 N13 C12 117.3(3) . . ? 
N1 C1 C2 109.3(3) . . ? 
N1 C1 H1 125.4 . . ? 
C2 C1 H1 125.4 . . ? 
C3 C2 C1 106.8(3) . . ? 
C3 C2 N3 126.8(3) . . ? 
C1 C2 N3 126.3(3) . . ? 
N2 C3 C2 106.7(3) . . ? 
N2 C3 H3 126.6 . . ? 
C2 C3 H3 126.6 . . ? 
N2 C4 H4A 109.5 . . ? 
N2 C4 H4B 109.5 . . ? 
H4A C4 H4B 109.5 . . ? 
N2 C4 H4C 109.5 . . ? 
H4A C4 H4C 109.5 . . ? 
H4B C4 H4C 109.5 . . ? 
N11 C11 C12 108.0(2) . . ? 
N11 C11 H11 126.0 . . ? 
C12 C11 H11 126.0 . . ? 
C13 C12 C11 107.9(2) . . ? 
C13 C12 N13 124.4(2) . . ? 
C11 C12 N13 127.7(3) . . ? 
N12 C13 C12 106.1(2) . . ? 
N12 C13 H13 126.9 . . ? 
C12 C13 H13 126.9 . . ? 
N12 C14 H14A 109.5 . . ? 
N12 C14 H14B 109.5 . . ? 
H14A C14 H14B 109.5 . . ? 
N12 C14 H14C 109.5 . . ? 
H14A C14 H14C 109.5 . . ? 
H14B C14 H14C 109.5 . . ? 
 
loop_ 
 _geom_torsion_atom_site_label_1 
 _geom_torsion_atom_site_label_2 
 _geom_torsion_atom_site_label_3 
 _geom_torsion_atom_site_label_4 
 _geom_torsion 
 _geom_torsion_site_symmetry_1 
 _geom_torsion_site_symmetry_2 
 _geom_torsion_site_symmetry_3 
 _geom_torsion_site_symmetry_4 
 _geom_torsion_publ_flag 
N11 Pt N1 C1 63.2(2) . . . . ? 
Cl2 Pt N1 C1 19.1(14) . . . . ? 
Cl1 Pt N1 C1 -118.2(2) . . . . ? 
N11 Pt N1 N2 -118.5(2) . . . . ? 
Cl2 Pt N1 N2 -162.5(11) . . . . ? 
Cl1 Pt N1 N2 60.1(2) . . . . ? 
C1 N1 N2 C3 -0.4(3) . . . . ? 
Pt N1 N2 C3 -179.00(19) . . . . ? 
C1 N1 N2 C4 -174.8(2) . . . . ? 
Pt N1 N2 C4 6.5(3) . . . . ? 
N1 Pt N11 C11 79.8(3) . . . . ? 
Cl2 Pt N11 C11 -102.5(2) . . . . ? 
Cl1 Pt N11 C11 -49(2) . . . . ? 
N1 Pt N11 N12 -111.7(2) . . . . ? 
Cl2 Pt N11 N12 66.0(2) . . . . ? 
Cl1 Pt N11 N12 120(2) . . . . ? 
C11 N11 N12 C13 0.6(3) . . . . ? 
Pt N11 N12 C13 -169.94(19) . . . . ? 
C11 N11 N12 C14 -178.5(3) . . . . ? 
Pt N11 N12 C14 10.9(4) . . . . ? 
N2 N1 C1 C2 0.2(3) . . . . ? 
Pt N1 C1 C2 178.83(19) . . . . ? 
N1 C1 C2 C3 0.0(3) . . . . ? 
N1 C1 C2 N3 -176.0(3) . . . . ? 
O2 N3 C2 C3 174.6(3) . . . . ? 
O1 N3 C2 C3 -7.4(5) . . . . ? 
O2 N3 C2 C1 -10.2(4) . . . . ? 
O1 N3 C2 C1 167.8(3) . . . . ? 
N1 N2 C3 C2 0.4(3) . . . . ? 
C4 N2 C3 C2 174.4(3) . . . . ? 
C1 C2 C3 N2 -0.3(3) . . . . ? 
N3 C2 C3 N2 175.7(3) . . . . ? 
N12 N11 C11 C12 -0.9(3) . . . . ? 
Pt N11 C11 C12 169.1(2) . . . . ? 
N11 C11 C12 C13 0.8(3) . . . . ? 
N11 C11 C12 N13 -178.9(3) . . . . ? 
O11 N13 C12 C13 163.1(3) . . . . ? 
O12 N13 C12 C13 -15.8(4) . . . . ? 
O11 N13 C12 C11 -17.3(5) . . . . ? 
O12 N13 C12 C11 163.8(3) . . . . ? 
N11 N12 C13 C12 -0.1(3) . . . . ? 
C14 N12 C13 C12 179.0(3) . . . . ? 
C11 C12 C13 N12 -0.4(3) . . . . ? 
N13 C12 C13 N12 179.3(3) . . . . ? 
 
_diffrn_measured_fraction_theta_max    0.872 
_diffrn_reflns_theta_full              25.00 
_diffrn_measured_fraction_theta_full   0.998 
_refine_diff_density_max    1.150 
_refine_diff_density_min   -1.426 
_refine_diff_density_rms    0.197 
