# Supplementary material for: Synthesis of Platinum(II) Complexes with Some 1-Methylnitropyrazoles and In Vitro Research on Their Cytotoxic Activity
Source: Pharmaceuticals (Basel). 2020 Nov 28;13(12):433. doi: 10.3390/ph13120433 (PMC7768359; doi:10.3390/ph13120433)
Supplement: Supplementary file 1 [file pharmaceuticals-13-00433-s001.zip › transPt(pzl-4NO2)Cl2_new.cif]

 
data_IG3
 
_audit_creation_method            'SHELXL-2016/6'
_shelx_SHELXL_version_number      '2016/6'
_chemical_name_systematic
'trans-dichloridobis(1-methyl-4-nitropyrazole)platinum(II) di acetone solvate'
_chemical_name_common             ?
_chemical_melting_point           ?
_chemical_formula_moiety
 'C8 H10 Cl2 N6 O4 Pt, 2(C3 H6 O)'
_chemical_formula_sum
 'C14 H22 Cl2 N6 O6 Pt' 
_chemical_formula_weight          636.36

loop_
 _atom_type_symbol
 _atom_type_description
 _atom_type_scat_dispersion_real
 _atom_type_scat_dispersion_imag
 _atom_type_scat_source
 'C'  'C'   0.0033   0.0016
 'International Tables Vol C Tables 4.2.6.8 and 6.1.1.4'
 'H'  'H'   0.0000   0.0000
 'International Tables Vol C Tables 4.2.6.8 and 6.1.1.4'
 'Cl'  'Cl'   0.1484   0.1585
 'International Tables Vol C Tables 4.2.6.8 and 6.1.1.4'
 'N'  'N'   0.0061   0.0033
 'International Tables Vol C Tables 4.2.6.8 and 6.1.1.4'
 'O'  'O'   0.0106   0.0060
 'International Tables Vol C Tables 4.2.6.8 and 6.1.1.4'
 'Pt'  'Pt'  -1.7033   8.3905
 'International Tables Vol C Tables 4.2.6.8 and 6.1.1.4'
 
_space_group_crystal_system       orthorhombic
_space_group_IT_number            60
_space_group_name_H-M_alt         'P b c n'
_space_group_name_Hall            '-P 2n 2ab'
 
_shelx_space_group_comment
;
The symmetry employed for this shelxl refinement is uniquely defined
by the following loop, which should always be used as a source of
symmetry information in preference to the above space-group names.
They are only intended as comments.
;
 
loop_
 _space_group_symop_operation_xyz
 'x, y, z'
 '-x+1/2, -y+1/2, z+1/2'
 '-x, y, -z+1/2'
 'x+1/2, -y+1/2, -z'
 '-x, -y, -z'
 'x-1/2, y-1/2, -z-1/2'
 'x, -y, z-1/2'
 '-x-1/2, y-1/2, z'
 
_cell_length_a                    22.0311(7)
_cell_length_b                    12.2362(4)
_cell_length_c                    8.1475(3)
_cell_angle_alpha                 90
_cell_angle_beta                  90
_cell_angle_gamma                 90
_cell_volume                      2196.38(13)
_cell_formula_units_Z             4
_cell_measurement_temperature     100(2)
_cell_measurement_reflns_used     2571
_cell_measurement_theta_min       3.23
_cell_measurement_theta_max       25.24
 
_exptl_crystal_description        nedell
_exptl_crystal_colour             'light yellow'
_exptl_crystal_density_meas       ?
_exptl_crystal_density_method     ?
_exptl_crystal_density_diffrn     1.924          
_exptl_crystal_F_000              1232
_exptl_transmission_factor_min    ?
_exptl_transmission_factor_max    ?
_exptl_crystal_size_max           0.17
_exptl_crystal_size_mid           0.10
_exptl_crystal_size_min           0.03
_exptl_absorpt_coefficient_mu     6.673
_shelx_estimated_absorpt_T_min    ?
_shelx_estimated_absorpt_T_max    ?
_exptl_absorpt_correction_type    analytical
_exptl_absorpt_correction_T_min   0.789
_exptl_absorpt_correction_T_max   0.897
_exptl_absorpt_process_details    '(Clark, R. C. & Reid, J. S. (1995). Acta Cryst. A51, 887-897)'
_exptl_absorpt_special_details
;
CrysAlisPro, Agilent Technologies,Version 1.171.39.21
Analytical numeric absorption correction using a multifaceted crystal
model based on expressions derived by R.C. Clark & J.S. Reid.
(Clark, R. C. & Reid, J. S. (1995). Acta Cryst. A51, 887-897)
;
_diffrn_ambient_temperature       100(2)
_diffrn_radiation_wavelength      0.71073
_diffrn_radiation_type            MoK\a
_diffrn_source                    'Enhance (Mo) X-ray Source'
_diffrn_measurement_device_type   'Xcalibur, Gemini A Ultra'
_diffrn_measurement_method        '\w scans'
_diffrn_detector_area_resol_mean  ?
_diffrn_reflns_number             7142
_diffrn_reflns_av_unetI/netI      0.0390
_diffrn_reflns_av_R_equivalents   0.0297
_diffrn_reflns_limit_h_min        -27
_diffrn_reflns_limit_h_max        29
_diffrn_reflns_limit_k_min        -10
_diffrn_reflns_limit_k_max        16
_diffrn_reflns_limit_l_min        -10
_diffrn_reflns_limit_l_max        10
_diffrn_reflns_theta_min          3.235
_diffrn_reflns_theta_max          28.891
_diffrn_reflns_theta_full         25.242
_diffrn_measured_fraction_theta_max   0.892
_diffrn_measured_fraction_theta_full  0.998
_diffrn_reflns_Laue_measured_fraction_max    0.892
_diffrn_reflns_Laue_measured_fraction_full   0.998
_diffrn_reflns_point_group_measured_fraction_max   0.892
_diffrn_reflns_point_group_measured_fraction_full  0.998
_reflns_number_total              2571
_reflns_number_gt                 1810
_reflns_threshold_expression      'I > 2\s(I)'
_reflns_Friedel_coverage          0.000
_reflns_Friedel_fraction_max      .
_reflns_Friedel_fraction_full     .
 
_reflns_special_details
;
 Reflections were merged by SHELXL according to the crystal
 class for the calculation of statistics and refinement.
 
 _reflns_Friedel_fraction is defined as the number of unique
 Friedel pairs measured divided by the number that would be
 possible theoretically, ignoring centric projections and
 systematic absences.
;
 
_computing_data_collection        ?
_computing_cell_refinement        ?
_computing_data_reduction         ?
_computing_structure_solution     'SHELXT 2018/2 (Sheldrick, 2018)'
_computing_structure_refinement 'SHELXL-2016/6 (Sheldrick, 2016)'
_computing_molecular_graphics     ?
_computing_publication_material   ?
_refine_special_details           ?
_refine_ls_structure_factor_coef  Fsqd
_refine_ls_matrix_type            full
_refine_ls_weighting_scheme       calc
_refine_ls_weighting_details
'w=1/[\s^2^(Fo^2^)+(0.0178P)^2^] where P=(Fo^2^+2Fc^2^)/3'
_atom_sites_solution_primary      ?
_atom_sites_solution_secondary    ?
_atom_sites_solution_hydrogens    geom
_refine_ls_hydrogen_treatment     constr
_refine_ls_extinction_method      none
_refine_ls_extinction_coef        .
_refine_ls_number_reflns          2571
_refine_ls_number_parameters      136
_refine_ls_number_restraints      0
_refine_ls_R_factor_all           0.0459
_refine_ls_R_factor_gt            0.0263
_refine_ls_wR_factor_ref          0.0542
_refine_ls_wR_factor_gt           0.0484
_refine_ls_goodness_of_fit_ref    1.033
_refine_ls_restrained_S_all       1.033
_refine_ls_shift/su_max           0.001
_refine_ls_shift/su_mean          0.000
 
loop_
 _atom_site_label
 _atom_site_type_symbol
 _atom_site_fract_x
 _atom_site_fract_y
 _atom_site_fract_z
 _atom_site_U_iso_or_equiv
 _atom_site_adp_type
 _atom_site_occupancy
 _atom_site_site_symmetry_order  
 _atom_site_calc_flag
 _atom_site_refinement_flags_posn
 _atom_site_refinement_flags_adp
 _atom_site_refinement_flags_occupancy
 _atom_site_disorder_assembly
 _atom_site_disorder_group
Pt01 Pt 0.500000 0.36684(2) 0.250000 0.01207(7) Uani 1 2 d S T P . .
Cl02 Cl 0.500000 0.55468(9) 0.250000 0.0151(2) Uani 1 2 d S T P . .
Cl03 Cl 0.500000 0.17872(10) 0.250000 0.0220(3) Uani 1 2 d S T P . .
N004 N 0.58757(15) 0.3669(2) 0.3134(4) 0.0144(7) Uani 1 1 d . . . . .
N005 N 0.63490(14) 0.3386(2) 0.2121(3) 0.0119(7) Uani 1 1 d . . . . .
O006 O 0.69516(13) 0.4219(2) 0.7151(3) 0.0210(6) Uani 1 1 d . . . . .
O007 O 0.76774(12) 0.35659(19) 0.5635(3) 0.0200(6) Uani 1 1 d . . . . .
C008 C 0.61087(17) 0.3878(3) 0.4590(4) 0.0135(8) Uani 1 1 d . . . . .
H008 H 0.588594 0.409799 0.553256 0.016 Uiso 1 1 calc R U . . .
O009 O 0.67295(13) 0.1695(2) 0.6950(3) 0.0234(6) Uani 1 1 d . . . . .
N00A N 0.71517(15) 0.3846(2) 0.5850(4) 0.0160(7) Uani 1 1 d . . . . .
C00B C 0.62430(18) 0.3107(3) 0.0400(4) 0.0183(9) Uani 1 1 d . . . . .
H00A H 0.602914 0.240603 0.033501 0.027 Uiso 1 1 calc R U . . .
H00B H 0.663289 0.304994 -0.017260 0.027 Uiso 1 1 calc R U . . .
H00C H 0.599598 0.367765 -0.011538 0.027 Uiso 1 1 calc R U . . .
C00C C 0.67338(18) 0.3726(3) 0.4522(5) 0.0121(8) Uani 1 1 d . . . . .
C00D C 0.68713(18) 0.3407(3) 0.2943(4) 0.0149(8) Uani 1 1 d . . . . .
H00D H 0.726215 0.323567 0.252332 0.018 Uiso 1 1 calc R U . . .
C00E C 0.63721(19) 0.1227(3) 0.6075(5) 0.0188(9) Uani 1 1 d . . . . .
C00F C 0.6545(2) 0.0745(3) 0.4450(5) 0.0310(11) Uani 1 1 d . . . . .
H00E H 0.697039 0.092040 0.421023 0.047 Uiso 1 1 calc R U . . .
H00F H 0.628505 0.105021 0.358908 0.047 Uiso 1 1 calc R U . . .
H00G H 0.649435 -0.005006 0.448756 0.047 Uiso 1 1 calc R U . . .
C00G C 0.5712(2) 0.1108(4) 0.6560(6) 0.0335(11) Uani 1 1 d . . . . .
H00H H 0.564936 0.142460 0.765230 0.050 Uiso 1 1 calc R U . . .
H00I H 0.560230 0.033180 0.658068 0.050 Uiso 1 1 calc R U . . .
H00J H 0.545582 0.149094 0.576172 0.050 Uiso 1 1 calc R U . . .
 
loop_
 _atom_site_aniso_label
 _atom_site_aniso_U_11
 _atom_site_aniso_U_22
 _atom_site_aniso_U_33
 _atom_site_aniso_U_23
 _atom_site_aniso_U_13
 _atom_site_aniso_U_12
Pt01 0.00846(10) 0.01514(11) 0.01260(10) 0.000 -0.00043(10) 0.000
Cl02 0.0134(6) 0.0159(5) 0.0161(6) 0.000 0.0038(6) 0.000
Cl03 0.0195(7) 0.0151(6) 0.0314(7) 0.000 -0.0083(7) 0.000
N004 0.0097(17) 0.0180(16) 0.0156(15) -0.0012(13) 0.0014(14) -0.0008(14)
N005 0.0094(16) 0.0166(14) 0.0096(16) -0.0007(12) 0.0029(12) 0.0015(13)
O006 0.0213(16) 0.0249(14) 0.0168(15) -0.0081(11) -0.0036(11) 0.0019(13)
O007 0.0092(15) 0.0288(15) 0.0218(15) 0.0023(11) -0.0030(12) 0.0028(12)
C008 0.015(2) 0.0130(17) 0.0120(18) -0.0039(15) 0.0028(16) -0.0010(17)
O009 0.0186(17) 0.0282(14) 0.0233(15) 0.0032(12) -0.0058(12) -0.0049(14)
N00A 0.0171(19) 0.0126(15) 0.0183(17) 0.0003(13) -0.0019(15) -0.0021(15)
C00B 0.018(2) 0.027(2) 0.0103(18) -0.0032(16) -0.0001(17) 0.0046(19)
C00C 0.0098(19) 0.0104(17) 0.0161(19) 0.0000(15) -0.0011(16) -0.0013(15)
C00D 0.010(2) 0.0142(17) 0.020(2) 0.0021(15) 0.0012(15) -0.0005(16)
C00E 0.018(2) 0.0146(18) 0.024(2) 0.0099(17) -0.0010(18) -0.0015(18)
C00F 0.035(3) 0.029(2) 0.029(2) -0.002(2) -0.001(2) 0.010(2)
C00G 0.019(3) 0.048(3) 0.033(3) 0.007(2) -0.002(2) -0.008(2)
 
_geom_special_details
;
 All esds (except the esd in the dihedral angle between two l.s. planes)
 are estimated using the full covariance matrix.  The cell esds are taken
 into account individually in the estimation of esds in distances, angles
 and torsion angles; correlations between esds in cell parameters are only
 used when they are defined by crystal symmetry.  An approximate (isotropic)
 treatment of cell esds is used for estimating esds involving l.s. planes.
;
 
loop_
 _geom_bond_atom_site_label_1
 _geom_bond_atom_site_label_2
 _geom_bond_distance
 _geom_bond_site_symmetry_2
 _geom_bond_publ_flag
Pt01 N004 1.997(3) 3_655 ?
Pt01 N004 1.997(3) . ?
Pt01 Cl02 2.2984(11) . ?
Pt01 Cl03 2.3019(12) . ?
N004 C008 1.318(5) . ?
N004 N005 1.374(4) . ?
N005 C00D 1.332(5) . ?
N005 C00B 1.462(4) . ?
O006 N00A 1.236(4) . ?
O007 N00A 1.221(4) . ?
C008 C00C 1.391(5) . ?
O009 C00E 1.207(4) . ?
N00A C00C 1.428(5) . ?
C00C C00D 1.378(5) . ?
C00E C00F 1.499(5) . ?
C00E C00G 1.515(6) . ?
 
loop_
 _geom_angle_atom_site_label_1
 _geom_angle_atom_site_label_2
 _geom_angle_atom_site_label_3
 _geom_angle
 _geom_angle_site_symmetry_1
 _geom_angle_site_symmetry_3
 _geom_angle_publ_flag
N004 Pt01 N004 179.99(15) 3_655 . ?
N004 Pt01 Cl02 89.99(8) 3_655 . ?
N004 Pt01 Cl02 89.99(8) . . ?
N004 Pt01 Cl03 90.01(8) 3_655 . ?
N004 Pt01 Cl03 90.01(8) . . ?
Cl02 Pt01 Cl03 180.0 . . ?
C008 N004 N005 107.1(3) . . ?
C008 N004 Pt01 127.5(3) . . ?
N005 N004 Pt01 125.3(2) . . ?
C00D N005 N004 110.4(3) . . ?
C00D N005 C00B 128.7(3) . . ?
N004 N005 C00B 120.9(3) . . ?
N004 C008 C00C 108.9(3) . . ?
O007 N00A O006 124.4(3) . . ?
O007 N00A C00C 118.3(3) . . ?
O006 N00A C00C 117.2(3) . . ?
C00D C00C C008 107.0(3) . . ?
C00D C00C N00A 126.5(4) . . ?
C008 C00C N00A 126.5(3) . . ?
N005 C00D C00C 106.6(3) . . ?
O009 C00E C00F 122.8(4) . . ?
O009 C00E C00G 121.2(4) . . ?
C00F C00E C00G 115.9(4) . . ?
 
_refine_diff_density_max    1.011
_refine_diff_density_min   -0.870
_refine_diff_density_rms    0.135

_shelx_res_file
;
TITL ig3_a.res in Pbcn
    IG3.res
    created by SHELXL-2016/6 at 10:55:28 on 12-Nov-2020
REM Old TITL ig3 in Pbcn
REM SHELXT solution in Pbcn: R1 0.066, Rweak 0.002, Alpha 0.033
REM <I/s> 0.689 for 341 systematic absences, Orientation as input
REM Formula found by SHELXT: C18 N6 O4 Cl2 Pt
CELL 0.71073 22.0311 12.2362 8.1475 90 90 90
ZERR 4 0.0007 0.0004 0.0003 0 0 0
LATT 1
SYMM 0.5-X,0.5-Y,0.5+Z
SYMM -X,+Y,0.5-Z
SYMM 0.5+X,0.5-Y,-Z
SFAC C H Cl N O Pt
UNIT 56 88 8 24 24 4

L.S. 500
PLAN  20
TEMP -173
BOND
list 4
fmap 2 53
ACTA

WGHT    0.017800
FVAR       0.16431
PT01  6    0.500000    0.366841    0.250000    10.50000    0.00846    0.01514 =
         0.01260    0.00000   -0.00043    0.00000
CL02  3    0.500000    0.554681    0.250000    10.50000    0.01338    0.01595 =
         0.01611    0.00000    0.00382    0.00000
CL03  3    0.500000    0.178719    0.250000    10.50000    0.01955    0.01512 =
         0.03140    0.00000   -0.00828    0.00000
N004  4    0.587572    0.366861    0.313400    11.00000    0.00971    0.01797 =
         0.01557   -0.00117    0.00139   -0.00084
N005  4    0.634904    0.338608    0.212081    11.00000    0.00945    0.01656 =
         0.00962   -0.00072    0.00294    0.00149
O006  5    0.695158    0.421936    0.715086    11.00000    0.02133    0.02494 =
         0.01683   -0.00815   -0.00365    0.00187
O007  5    0.767742    0.356590    0.563472    11.00000    0.00925    0.02881 =
         0.02179    0.00226   -0.00297    0.00282
C008  1    0.610867    0.387837    0.459020    11.00000    0.01539    0.01303 =
         0.01204   -0.00389    0.00283   -0.00097
AFIX  43
H008  2    0.588594    0.409799    0.553256    11.00000   -1.20000
AFIX   0

O009  5    0.672951    0.169511    0.694968    11.00000    0.01858    0.02822 =
         0.02326    0.00321   -0.00578   -0.00491
N00A  4    0.715168    0.384598    0.584982    11.00000    0.01709    0.01263 =
         0.01831    0.00034   -0.00195   -0.00212
C00B  1    0.624303    0.310693    0.040022    11.00000    0.01768    0.02676 =
         0.01033   -0.00324   -0.00012    0.00457
AFIX 137
H00A  2    0.602914    0.240603    0.033501    11.00000   -1.50000
H00B  2    0.663289    0.304994   -0.017260    11.00000   -1.50000
H00C  2    0.599598    0.367765   -0.011538    11.00000   -1.50000
AFIX   0
C00C  1    0.673376    0.372578    0.452240    11.00000    0.00975    0.01039 =
         0.01609   -0.00001   -0.00108   -0.00130
C00D  1    0.687127    0.340698    0.294312    11.00000    0.01020    0.01424 =
         0.02027    0.00212    0.00117   -0.00052
AFIX  43
H00D  2    0.726215    0.323567    0.252332    11.00000   -1.20000
AFIX   0

C00E  1    0.637215    0.122671    0.607528    11.00000    0.01779    0.01458 =
         0.02394    0.00991   -0.00101   -0.00148
C00F  1    0.654549    0.074513    0.444985    11.00000    0.03466    0.02944 =
         0.02892   -0.00244   -0.00090    0.00967
AFIX 137
H00E  2    0.697039    0.092040    0.421023    11.00000   -1.50000
H00F  2    0.628505    0.105021    0.358908    11.00000   -1.50000
H00G  2    0.649435   -0.005006    0.448756    11.00000   -1.50000
AFIX   0
C00G  1    0.571159    0.110804    0.656031    11.00000    0.01943    0.04835 =
         0.03261    0.00692   -0.00229   -0.00838
AFIX 137
H00H  2    0.564936    0.142460    0.765230    11.00000   -1.50000
H00I  2    0.560230    0.033180    0.658068    11.00000   -1.50000
H00J  2    0.545582    0.149094    0.576172    11.00000   -1.50000
AFIX   0
HKLF 4


REM  ig3_a.res in Pbcn
REM R1 =  0.0263 for    1810 Fo > 4sig(Fo)  and  0.0459 for all    2571 data
REM    136 parameters refined using      0 restraints

END

WGHT      0.0178      0.0000

REM Highest difference peak  1.011,  deepest hole -0.870,  1-sigma level  0.135
Q1    1   0.4999  0.3753  0.1208  11.00000  0.05    1.01
Q2    1   0.4999  0.4237  0.4479  11.00000  0.05    0.77
Q3    1   0.5001  0.3055  0.4592  11.00000  0.05    0.72
Q4    1   0.5006  0.6309  0.0851  11.00000  0.05    0.56
Q5    1   0.4756  0.2975  0.2850  11.00000  0.05    0.52
Q6    1   0.4999  0.5235  0.0437  11.00000  0.05    0.49
Q7    1   0.5436  0.3763  0.3379  11.00000  0.05    0.48
Q8    1   0.4566  0.3657  0.3323  11.00000  0.05    0.47
Q9    1   0.5270  0.4968  0.2489  11.00000  0.05    0.46
Q10   1   0.5020  0.1676  0.6374  11.00000  0.05    0.44
Q11   1   0.5612  0.4672  0.0134  11.00000  0.05    0.42
Q12   1   0.7790  0.2413  0.2475  11.00000  0.05    0.42
Q13   1   0.7421  0.3430  0.1179  11.00000  0.05    0.41
Q14   1   0.5780  0.0973  0.7452  11.00000  0.05    0.41
Q15   1   0.6406  0.2617  0.4363  11.00000  0.05    0.41
Q16   1   0.5004  0.2059  0.4684  11.00000  0.05    0.41
Q17   1   0.4631  0.4158  0.2530  11.00000  0.05    0.40
Q18   1   0.6615  0.3228  0.2522  11.00000  0.05    0.39
Q19   1   0.5798  0.2049  0.7679  11.00000  0.05    0.38
Q20   1   0.8015  0.4425  0.5327  11.00000  0.05    0.38
;
_shelx_res_checksum   97735

_shelx_hkl_file
;
   0   0  -2 3959.59   64.05
   0   0   2 3897.72   64.02
   0   0  -3    0.49    1.53
   0   0   3    2.26    1.30
   0   0  -4 3509.25   64.96
   0   0  -5    2.40    1.73
   0   0  -6 1789.02   45.12
   0   0  -7    1.71    2.40
   0   0  -8  381.42   21.35
   0   0  -9    4.01    2.92
   0   0 -10  497.38   28.63
  -1   0   2  331.08    9.94
   1   0  -2  335.20   10.04
  -1   0  -2  333.90   10.19
  -1   0   3    0.80    1.39
   1   0  -3   -0.72    1.42
   1   0   3    1.36    1.29
  -1   0  -3   -1.71    1.73
   1   0  -4   11.80    2.78
  -1   0  -4   11.82    2.87
   1   0  -5   -0.36    1.75
  -1   0  -5   -2.73    1.60
  -1   0  -6    7.65    2.86
   1   0  -6    3.30    2.51
  -1   0  -7   -3.70    2.28
   1   0  -7    1.51    2.44
   1   0  -8   36.39    6.80
  -1   0  -8   37.31    6.76
   1   0  -9    4.42    4.29
  -1   0  -9    3.10    4.01
   1   0 -10   -2.12    2.98
   2   0  -2 4111.23   67.59
  -2   0  -2 4188.04   68.05
  -2   0   2 4170.33   67.61
   2   0  -3    0.18    1.55
  -2   0   3    4.27    1.87
  -2   0  -3    2.84    1.94
   2   0  -4 2073.99   43.55
  -2   0  -4 2097.53   44.31
   2   0  -5    1.04    1.55
  -2   0  -5    1.05    2.01
   2   0  -6  960.00   30.11
  -2   0  -6  967.49   30.95
   2   0  -7   -2.02    2.75
  -2   0  -7    1.07    2.77
   2   0  -8 1205.01   40.10
  -2   0  -8 1210.47   40.87
   2   0  -9   -0.01    2.92
   2   0 -10  561.34   30.11
   3   0  -1    5.09    1.71
  -3   0   1    0.70    1.18
  -3   0   2   45.91    3.93
   3   0  -2   46.44    3.71
  -3   0  -3    3.28    2.00
   3   0  -3    0.40    1.41
  -3   0   3   -0.62    1.60
  -3   0  -4   28.46    4.22
  -3   0   4   23.25    3.64
   3   0  -4   31.13    4.10
  -3   0  -5    5.20    2.56
   3   0  -5   -1.87    1.76
   3   0  -6   22.43    4.40
  -3   0  -6   32.88    5.53
  -3   0  -7   -1.18    2.76
   3   0  -7    1.39    2.59
   3   0  -8   11.10    4.59
   3   0  -9   -3.06    3.58
   3   0 -10    4.91    4.15
  -4   0   0 1354.73   23.07
   4   0  -1    0.25    1.37
  -4   0   1    2.29    1.50
   4   0   2 3807.47   59.46
  -4   0   2 3795.87   64.40
   4   0  -2 3806.12   63.96
  -4   0   3    2.12    1.87
   4   0  -3   -0.46    1.75
   4   0  -4 1888.04   40.83
  -4   0   4 1885.29   41.18
   4   0  -5    0.17    1.93
   4   0  -6 1838.50   45.81
   4   0  -7    0.83    2.33
   4   0  -8  973.26   35.76
   4   0  -9   -2.67    2.82
   4   0 -10  463.25   27.35
  -5   0   0    1.01    1.07
  -5   0   1    1.01    2.05
   5   0  -1    2.50    1.74
   5   0   2   43.07    2.75
   5   0  -2   41.59    3.94
  -5   0   2   46.88    4.29
   5   0   3   -1.57    1.39
  -5   0   3    2.66    1.92
   5   0  -3    0.48    1.89
   5   0  -4  292.90   12.96
   5   0  -5    2.85    2.33
   5   0  -6    1.95    2.13
   5   0  -7    2.37    2.62
   5   0  -8    6.44    3.59
   5   0  -9    3.68    3.31
   5   0 -10    9.95    5.65
  -6   0   0 4823.14   75.14
  -6   0   1   -1.04    1.99
   6   0   1    0.90    0.83
   6   0  -2 3905.47   69.51
  -6   0   2 4153.95   70.69
  -6   0   3    3.34    1.80
   6   0  -3   -0.59    2.06
   6   0   3    2.83    1.25
   6   0  -4 2918.73   57.84
   6   0   4 2912.57   51.71
   6   0  -5   -0.97    1.98
   6   0   5   -1.02    1.68
   6   0  -6 1548.39   41.43
   6   0  -7    5.47    3.24
   6   0  -8  796.16   31.82
   6   0  -9   -0.79    3.09
   6   0 -10  411.96   25.57
  -7   0   0    1.84    1.67
  -7   0   1    2.84    2.98
   7   0   1    1.17    0.86
   7   0  -1    5.00    2.74
   7   0  -2    9.89    3.02
  -7   0   2    4.59    2.45
  -7   0  -2    3.73    1.14
   7   0  -3   -0.57    1.96
  -7   0   3   -0.06    1.72
   7   0  -4  224.04   11.74
   7   0   4  205.53    8.48
   7   0  -5   -2.09    1.97
   7   0   5   -0.79    1.13
   7   0  -6    3.61    2.78
   7   0   6    0.03    1.28
   7   0  -7    2.44    2.68
   7   0  -8    5.40    3.69
   7   0  -9    5.56    4.10
   7   0 -10   -8.93    5.57
  -8   0   0 2556.92   44.28
   8   0  -1    8.02    4.07
   8   0   1    0.99    1.05
   8   0  -2 1273.55   31.00
  -8   0  -2 1237.69   23.41
  -8   0   2 1259.08   31.43
  -8   0   3    0.32    2.22
   8   0  -3    1.35    1.92
   8   0   4 1813.45   34.99
   8   0  -4 1923.63   43.32
   8   0   5    2.72    1.39
   8   0  -5    3.83    2.35
   8   0   6 1580.60   36.34
   8   0  -6 1621.24   43.13
   8   0  -7    5.18    3.46
   8   0  -8  889.87   34.37
   8   0  -9    7.47    3.90
   8   0 -10  581.24   31.01
  -9   0   0    3.10    1.87
   9   0  -1    4.53    4.10
  -9   0   2   46.62    5.76
  -9   0  -2   40.33    3.75
   9   0  -2   39.83    4.98
   9   0   2   39.33    2.82
  -9   0   3   -0.10    1.92
   9   0  -3   -0.60    1.85
   9   0  -4    1.22    1.86
   9   0  -5    0.21    2.13
   9   0   5    2.26    1.45
   9   0   6   14.84    2.99
   9   0  -6   18.10    4.59
   9   0  -7    2.87    3.23
   9   0  -8    9.22    4.57
   9   0  -9    6.06    3.88
   9   0 -10    2.33    3.80
 -10   0   0 3335.99   57.52
  10   0  -1    6.26    4.35
 -10   0   1    0.94    1.36
  10   0   2 3172.25   51.71
  10   0  -2 3197.65   65.52
 -10   0   2 3239.02   65.89
  10   0  -3    2.23    2.13
  10   0  -4 1997.38   46.58
  10   0  -5   -0.25    2.42
  10   0  -6 1064.41   33.98
  10   0   6 1008.45   25.59
  10   0  -7   -3.52    2.46
  10   0  -8  687.24   30.05
  10   0  -9    1.69    3.25
 -11   0   0    5.55    2.23
 -11   0   1    0.15    1.40
  11   0  -1    4.79    4.59
  11   0  -2    4.36    2.59
  11   0   2    0.48    0.91
  11   0  -3    0.04    2.28
  11   0  -4   14.57    3.63
  11   0  -5   -5.73    2.67
  11   0  -6    6.04    3.25
  11   0  -7    4.52    3.77
  11   0  -8    1.65    3.39
  11   0  -9    5.87    4.27
 -12   0   0 2461.53   46.38
  12   0  -1    6.40    5.41
 -12   0   1   -0.21    1.77
  12   0   2 2396.37   41.00
  12   0  -2 2313.93   57.84
  12   0  -3    0.06    2.47
  12   0   3    0.21    0.89
 -12   0  -3   -0.19    0.67
  12   0  -4 1540.38   41.34
  12   0  -5    0.60    2.20
  12   0  -6  810.21   30.00
  12   0  -7   -4.25    2.84
  12   0  -8  524.12   26.46
  12   0  -9   -0.38    2.88
 -13   0   0    8.69    2.66
  13   0  -1    4.29    4.05
  13   0  -2  110.28   11.41
 -13   0  -3   -0.10    0.84
  13   0  -3   -0.37    3.06
  13   0   3   -0.60    0.94
  13   0  -4    8.99    2.78
  13   0  -5    3.68    2.47
  13   0  -6   15.69    4.38
  13   0  -7    2.24    2.57
  13   0  -8    1.18    2.66
  13   0  -9    1.59    2.84
 -14   0   0 2230.69   44.77
  14   0  -1    0.66    4.89
  14   0  -2 1664.30   51.22
 -14   0   2 1814.71   40.25
  14   0  -3    1.77    2.94
 -14   0  -3    1.38    1.03
  14   0   3   -0.40    1.25
  14   0  -4 1014.86   33.93
  14   0   4  999.69   20.19
  14   0  -5   -0.09    2.44
  14   0  -6 1149.20   38.54
  14   0  -7    0.44    3.11
  14   0  -8  727.23   32.10
  14   0  -9    1.96    3.32
 -15   0   0   17.89    3.67
  15   0   0   19.87    7.95
  15   0  -1    0.32    4.07
  15   0  -2    3.71    6.72
 -15   0   2    3.98    2.82
 -15   0  -3   -0.19    0.95
 -15   0   3    1.19    2.12
  15   0  -3   -4.50    4.38
  15   0   4   19.23    1.96
  15   0  -4   21.41    5.17
  15   0  -5    2.04    2.93
  15   0  -6    2.74    3.02
  15   0  -7    4.69    3.64
  15   0  -8    3.44    3.71
  15   0  -9   -0.78    3.22
  16   0   0 2289.54   65.32
 -16   0   1    1.93    1.67
  16   0  -1    8.86    5.51
 -16   0   2 1882.61   41.83
  16   0  -2 1320.42   49.99
 -16   0   3   -3.33    2.37
 -16   0  -3   -0.25    0.92
  16   0  -3    1.50    4.92
  16   0  -4 1421.82   44.77
  16   0  -5    4.05    3.84
  16   0  -6  753.61   31.47
  16   0  -7   -0.74    3.88
  16   0  -8  604.12   29.97
  16   0  -9    4.36    4.56
  17   0   0   21.05    8.61
  17   0  -1    7.33    6.82
 -17   0   1    0.07    2.38
 -17   0   2    7.93    3.72
  17   0  -2   19.20    7.46
  17   0  -3   -0.45    4.11
 -17   0   3    3.33    2.56
 -17   0  -3    0.81    1.23
  17   0  -4    1.91    2.94
 -17   0   4    0.90    2.22
  17   0  -5    6.39    3.62
  17   0  -6   10.24    4.56
  17   0  -7   -4.20    3.90
  17   0  -8    2.82    3.76
  18   0   0 1472.13   51.32
 -18   0   1    5.41    2.93
  18   0  -1    1.68    6.41
 -18   0   2  675.49   23.26
  18   0  -2  458.86   29.11
  18   0  -3   -2.66    4.37
 -18   0   3    0.31    2.74
 -18   0  -3   -0.28    1.19
  18   0  -4 1107.69   41.17
 -18   0   4 1010.42   34.03
  18   0  -5    0.21    3.09
 -18   0   5    0.29    3.19
  18   0  -6  838.71   35.15
 -18   0   6  890.11   35.42
  18   0  -7   -1.65    3.12
 -18   0   7    3.53    4.92
  18   0  -8  450.15   26.38
  19   0   0   10.48    6.65
  19   0  -1   -2.96    4.61
 -19   0   1   -0.86    2.66
 -19   0   2   23.27    4.63
  19   0  -2   11.85    6.69
 -19   0   3    5.54    3.32
  19   0  -3   -8.44    6.85
  19   0  -4   10.67    5.58
 -19   0   4    5.05    3.81
  19   0  -5   -5.65    4.94
 -19   0   5   -2.41    2.86
 -19   0   6    4.19    4.15
  19   0  -6    0.23    3.22
  19   0  -7   -6.27    4.44
 -19   0   7    4.56    4.21
  19   0  -8    0.66    3.33
  20   0   0  828.29   38.47
  20   0  -1    3.63    6.23
 -20   0   1    5.79    2.65
 -20   0   2 1167.27   34.13
  20   0  -2 1048.46   46.24
  20   0  -3   -3.46    6.69
 -20   0   3    3.76    2.86
  20   0  -4  986.18   41.61
 -20   0   4  937.82   33.46
  20   0  -5   -4.54    4.70
 -20   0   5   -1.88    4.33
 -20   0   6  730.17   33.07
  20   0  -6  721.56   34.00
  20   0  -7    0.03    3.65
 -20   0   7    3.13    4.80
  21   0   0   20.09    7.79
  21   0  -1   12.31    7.84
 -21   0   1    4.82    3.45
  21   0  -2    9.01    6.77
 -21   0   2   12.54    4.40
 -21   0   3    1.85    2.86
  21   0  -3  -10.29    7.66
 -21   0   4   15.28    4.74
  21   0  -4   14.08    7.10
  21   0  -5    3.74    5.13
 -21   0   5    2.28    3.80
 -21   0   6   -4.27    4.71
  21   0  -6   14.15    6.17
  21   0  -7   -4.98    3.40
  22   0   0 1492.90   55.53
 -22   0   1    7.04    3.91
  22   0   1   -0.67    4.43
  22   0  -1    5.41    6.47
 -22   0   2 1131.36   35.47
  22   0  -2 1082.47   48.66
  22   0  -3   -0.14    5.68
 -22   0   3    5.26    3.25
 -22   0   4  736.11   30.18
  22   0  -4  772.67   38.63
  22   0  -5   -5.87    5.10
 -22   0   5    0.46    4.04
 -22   0   6  680.19   32.67
  22   0  -6  599.67   32.59
  22   0  -7   -0.72    4.49
  23   0   0   24.37    8.79
 -23   0   1    1.43    2.99
  23   0  -1    2.54    5.76
  23   0   1    8.80    6.33
  23   0  -2   10.78    8.19
 -23   0   2    6.15    4.17
  23   0  -3    0.02    5.08
 -23   0   3    6.15    3.33
 -23   0   4    5.14    3.02
  23   0  -4    0.14    4.45
 -23   0   5   -2.23    4.05
  23   0  -5   -4.71    4.71
  23   0  -6   -6.00    3.78
 -23   0   6    8.57    4.93
  24   0   0  869.61   42.64
  24   0  -1   -2.72    5.15
  24   0   1   -0.64    4.93
  24   0  -2  800.50   41.99
 -24   0   2  793.80   30.23
  24   0  -3    1.34    6.93
 -24   0   3   -0.63    2.69
  24   0  -4  631.36   36.46
 -24   0   4  581.97   27.66
  24   0  -5   -5.31    6.48
 -24   0   5    2.19    3.75
  24   0  -6  431.23   28.52
  25   0   0   16.77    8.43
  25   0   1    3.43    5.20
  25   0  -1    0.14    4.89
 -25   0   2   12.61    4.71
  25   0  -2   12.89    7.24
 -25   0   3   -0.08    3.19
  25   0  -3  -11.96    7.82
 -25   0   4    6.66    5.15
  25   0  -4   -8.71    6.64
 -25   0   5    9.59    5.07
  25   0  -5    2.55    5.58
  26   0   0  773.02   40.93
  26   0   1   -1.70    4.86
  26   0  -1   -6.03    6.41
  26   0  -2  674.58   38.84
  26   0   2  681.57   39.57
 -26   0   2  638.29   28.07
 -26   0   3   -0.92    3.17
  26   0  -3   -5.76    6.99
  26   0  -4  616.85   37.02
 -26   0   4  639.48   29.94
  26   0  -5    6.31    5.84
  27   0   0    4.29    5.72
  27   0  -1   -0.92    4.62
  27   0   1    4.40    7.32
  27   0   2   15.16    7.81
  27   0  -2   22.85    9.00
 -27   0   3    5.07    4.26
  27   0  -3   -7.26    6.95
  27   0  -4   20.78    8.57
 -27   0   4   15.20    5.77
  28   0   0  628.76   37.46
  28   0   1    3.37    5.51
  28   0  -1    7.38    7.43
  28   0  -2  551.80   35.87
  28   0   2  511.94   35.55
  28   0  -3    2.12    6.97
   0  -1  -2    3.32    1.52
   0   1  -2    0.56    1.26
   0   1   2   -0.47    1.07
   0   1   3    1.65    1.17
   0  -1  -3    1.10    1.63
   0   1  -3   -2.84    1.50
   0  -1  -4    0.09    1.63
   0   1  -4    1.54    1.72
   0   1   4    0.61    1.39
   0  -1  -5    2.26    1.77
   0   1  -5   -0.05    2.12
   0  -1  -6    1.94    2.43
   0   1  -6   -1.82    2.75
   0  -1  -7   -2.35    2.09
   0   1  -7    1.92    3.17
   0  -1  -8    0.46    2.51
   0   1  -8    1.19    2.91
   0  -1  -9    4.43    4.05
   0   1  -9    1.71    3.08
   0   1 -10    0.32    3.31
  -1  -1  -2 1345.22   26.38
  -1   1  -2 1372.77   27.01
   1  -1  -2 1366.88   25.89
   1   1  -2 1357.43   27.00
   1   1   2 1358.95   26.26
  -1   1   2 1364.55   25.76
  -1  -1  -3 1203.22   26.83
  -1   1   3 1187.64   26.01
   1  -1  -3 1203.80   26.32
   1   1   3 1183.47   26.44
   1   1  -3 1196.78   27.21
  -1   1  -3 1172.43   27.04
  -1   1   4 1355.34   31.20
   1  -1  -4 1348.31   31.40
   1   1   4 1337.54   31.30
  -1  -1  -4 1323.19   31.77
  -1   1  -4 1335.30   32.18
   1   1  -4 1328.94   32.30
  -1  -1  -5 1165.78   31.68
   1  -1  -5 1173.58   31.21
   1   1  -5 1137.76   31.52
  -1   1  -5 1132.49   31.82
   1   1  -6  506.36   21.22
   1  -1  -6  510.59   20.89
  -1   1  -6  514.46   21.62
  -1  -1  -6  526.62   21.39
   1  -1  -7  275.83   16.16
   1   1  -7  287.24   17.08
  -1  -1  -7  297.67   17.14
  -1   1  -7  268.41   16.66
   1   1  -8  240.72   17.00
   1  -1  -8  265.12   17.27
  -1   1  -8  248.84   17.17
  -1  -1  -8  256.14   17.28
   1  -1  -9  302.25   20.09
  -1   1  -9  292.98   20.41
   1   1  -9  279.95   19.90
   1  -1 -10  173.32   16.47
   1   1 -10  195.57   17.83
  -1   1 -10  194.88   18.06
  -2   1   1  205.06    5.64
  -2   1  -1  210.29    6.53
   2  -1   1  215.71    6.52
   2   1  -1  200.14    6.81
   2  -1  -1  203.80    5.56
   2  -1   1  212.02    6.29
  -2   1  -1  204.72    6.25
   2   1  -2   69.12    4.65
   2   1   2   62.23    4.19
  -2   1   2   55.96    3.60
   2  -1  -2   57.09    3.63
  -2   1  -2   54.74    4.13
  -2   1   3  155.26    7.53
  -2  -1  -3  155.99    8.16
  -2   1  -3  148.17    7.96
   2   1   3  153.93    7.77
   2   1  -3  159.56    8.18
   2  -1  -3  152.43    7.42
   2   1  -4    8.72    2.93
  -2   1   4    9.74    2.71
  -2   1  -4    6.55    2.43
   2  -1  -4    8.44    2.54
  -2  -1  -4    8.70    2.81
   2   1   4    7.15    1.90
   2   1  -5    0.47    2.08
  -2  -1  -5    2.60    2.23
   2  -1  -5    3.33    2.18
  -2   1  -5    2.48    2.00
  -2  -1  -6    0.88    1.91
   2   1  -6   -1.75    2.49
   2  -1  -6    3.53    2.01
  -2   1  -6    6.45    3.17
   2  -1  -7    9.19    3.73
  -2   1  -7    0.04    2.35
   2   1  -7    3.33    2.29
  -2  -1  -7    6.92    3.19
   2  -1  -8    4.11    2.78
   2   1  -8    2.43    3.50
  -2   1  -8   10.42    3.74
  -2   1  -9   -0.13    2.97
   2  -1  -9    1.14    2.51
   2   1  -9    2.46    3.08
   2  -1 -10    4.19    4.38
   2   1 -10    8.50    5.30
   3  -1   0  686.41   14.15
   3  -1   1 1482.71   26.23
  -3   1   1 1475.30   25.51
  -3   1  -1 1429.60   26.12
   3   1  -1 1453.80   27.73
   3  -1  -1 1418.97   25.13
   3  -1  -2  802.57   17.36
   3   1   2  749.77   18.16
  -3   1  -2  753.62   18.27
   3  -1   2  788.98   18.33
   3  -1   2  737.54   16.89
  -3   1   2  752.47   17.24
   3   1  -2  791.40   19.03
   3   1  -3 1592.30   33.60
   3   1   3 1608.88   33.02
  -3   1   3 1562.58   31.88
  -3   1  -3 1496.56   33.21
   3  -1  -3 1468.20   31.39
   3   1  -4  458.97   16.89
  -3   1   4  469.95   16.27
   3  -1  -4  471.66   16.20
  -3   1  -4  475.48   17.28
   3  -1  -5  406.20   16.50
   3   1  -5  397.60   17.12
  -3   1  -5  404.57   17.44
  -3   1  -6  487.01   21.29
   3  -1  -6  493.64   20.18
   3   1  -6  501.42   21.25
  -3   1  -7  673.69   27.40
   3  -1  -7  650.77   25.87
   3   1  -7  696.39   27.30
   3  -1  -8  358.58   20.26
  -3   1  -8  375.92   21.71
   3   1  -8  360.41   20.77
   3  -1  -9  180.71   15.11
   3   1  -9  189.37   16.28
   3   1 -10  219.49   18.79
   3  -1 -10  228.39   18.52
   4  -1   0    1.99    1.25
  -4   1   1   39.86    3.11
   4  -1  -1   37.59    2.75
   4   1  -1   37.47    3.47
   4   1  -2   82.93    5.49
   4  -1  -2   81.02    4.75
   4  -1   2   78.14    4.97
  -4   1   2   81.09    4.80
   4  -1   2   79.68    4.47
  -4  -1   2   74.86    5.31
  -4   1   3    4.23    1.70
   4   1  -3   10.32    2.73
   4  -1  -3    8.50    1.98
   4  -1   3    2.76    1.17
  -4   1  -3    8.57    2.31
   4   1  -4   12.21    2.76
  -4   1  -4    9.50    2.66
  -4   1   4   11.83    2.70
   4  -1  -4    9.25    2.28
   4   1  -5   11.89    3.21
   4  -1  -5   10.74    2.69
  -4   1  -5    6.27    2.36
   4  -1  -6    2.88    2.34
   4   1  -6    3.14    2.51
  -4   1  -6    1.74    2.90
  -4   1  -7   33.30    6.88
   4  -1  -7   20.45    4.71
   4   1  -7   27.09    5.74
   4  -1  -8    3.73    3.21
   4   1  -8    9.23    4.06
   4   1  -9    2.18    2.89
   4  -1  -9    8.54    4.94
   4  -1 -10    4.30    4.00
   4   1 -10    0.53    3.72
   5  -1   0 1601.59   29.29
   5  -1  -1  886.08   19.66
  -5   1   1  861.28   19.91
  -5   1   1  844.67   19.12
   5   1  -1  869.21   21.91
   5  -1  -2 1642.86   32.15
  -5   1   2 1705.44   32.91
  -5   1  -2 1617.11   30.70
   5  -1   2 1706.24   33.47
   5   1  -2 1625.75   34.20
  -5  -1   2 1686.46   35.02
  -5   1   3  874.26   22.34
   5  -1   3  870.29   20.76
   5   1  -3  891.34   23.89
   5  -1  -3  919.64   22.54
   5  -1   4  662.76   18.77
   5  -1  -4  668.90   20.18
  -5   1   4  656.80   20.51
   5   1  -4  667.02   21.69
   5   1  -5  628.99   22.49
   5  -1  -5  623.45   21.43
   5  -1   5  657.48   20.50
   5   1  -6  644.04   24.64
   5  -1  -6  622.15   23.35
   5  -1  -7  581.07   24.16
   5   1  -7  553.44   24.58
   5   1  -8  366.16   21.23
   5  -1  -8  386.82   21.15
   5  -1  -9  307.84   20.09
   5   1  -9  292.05   20.30
   5   1 -10  144.39   15.14
   5  -1 -10  166.84   16.18
   6  -1   0   -0.95    1.56
  -6   1   0    3.39    1.76
  -6   1   1   20.46    2.66
  -6   1   1   24.23    3.27
  -6  -1   1   24.44    4.11
   6   1  -1   26.25    4.16
   6  -1  -1   24.18    3.29
  -6   1   2    2.32    1.48
   6  -1  -2    1.25    1.46
  -6  -1   2   -0.29    1.98
   6   1  -2    1.08    1.96
  -6   1  -2    1.34    1.11
   6  -1   3   30.66    3.29
   6   1  -3   34.27    4.27
  -6   1   3   38.46    4.20
   6   1   3   31.23    2.22
   6  -1  -3   30.05    3.72
   6  -1  -4    2.97    2.10
  -6   1   4    5.47    2.59
   6  -1   4    2.82    1.34
   6   1  -4    4.94    2.49
   6  -1  -5   39.70    5.13
   6  -1   5   44.67    4.97
   6   1  -5   44.75    5.88
   6  -1  -6    1.79    1.99
   6   1  -6    3.33    2.87
   6   1  -7   17.37    4.81
   6  -1  -7   11.88    3.63
   6  -1  -8    6.29    3.39
   6   1  -8    4.50    2.75
   6  -1  -9   -4.16    3.30
   6   1  -9   -0.74    2.66
   6   1 -10   -2.96    3.94
   6  -1 -10    9.96    5.18
   7  -1   0  671.90   16.08
  -7   1   0  635.82   16.03
  -7   1   1 1595.05   32.09
  -7  -1   1 1670.73   37.91
   7   1  -1 1587.73   38.18
   7  -1  -1 1640.38   36.23
  -7   1   2  904.18   23.01
  -7   1  -2  891.77   20.11
   7   1  -2  847.62   24.01
   7  -1  -2  864.79   21.93
  -7   1   3 1030.41   26.12
   7   1  -3  958.75   26.71
   7  -1  -3  989.36   24.99
   7   1   4  758.18   17.02
   7  -1   4  713.72   19.57
   7  -1  -4  753.34   22.68
   7   1  -4  740.83   23.96
   7   1   5  889.16   21.23
   7  -1  -5  824.28   26.01
   7   1  -5  858.49   27.82
   7  -1   5  832.45   23.59
   7   1  -6  396.24   19.25
   7  -1  -6  329.01   16.72
   7   1  -7  389.80   20.53
   7  -1  -7  362.87   19.09
   7  -1  -8  313.12   18.87
   7   1  -8  301.39   19.46
   7  -1  -9  300.90   19.97
   7   1  -9  307.64   20.96
   7  -1 -10  272.49   20.62
   7   1 -10  271.45   21.28
   8  -1   0   -0.46    1.38
  -8   1   0    2.04    1.81
   8   1  -1   15.27    4.27
  -8   1   1    9.54    2.26
  -8  -1  -1   11.14    1.53
   8  -1  -1    9.12    3.86
   8  -1   1   10.73    2.04
  -8   1   2    4.84    2.77
   8   1  -2    2.14    2.09
  -8   1  -2    0.98    1.47
   8  -1  -2    2.05    1.92
  -8   1   3   27.03    4.03
   8   1  -3   23.35    4.22
   8  -1  -3   21.65    3.20
   8   1  -4   -3.16    2.67
   8   1   4    0.80    1.00
   8  -1  -4   -1.35    1.55
   8   1  -5    2.90    2.20
   8   1   5    8.05    1.77
   8  -1   5    3.50    1.65
   8  -1  -5    2.31    2.15
   8   1  -6    7.67    3.28
   8  -1  -6    8.22    3.18
   8   1   6    7.18    1.83
   8  -1  -7   -0.92    2.68
   8   1  -7    4.48    2.79
   8   1  -8    8.64    3.80
   8  -1  -8    9.57    4.24
   8  -1  -9    4.43    3.45
   8   1  -9    8.41    5.12
   8   1 -10    2.04    3.01
   8  -1 -10   -1.21    2.97
   9  -1   0 1873.03   36.02
  -9   1   0 1869.54   36.46
   9  -1  -1 1644.64   43.11
  -9  -1  -1 1801.04   30.57
   9   1  -1 1728.64   45.52
  -9   1   1 1736.67   35.83
   9  -1   1 1807.66   33.70
  -9  -1  -2  926.52   16.13
   9  -1  -2  956.30   25.91
   9   1  -2  949.02   28.24
  -9   1   2  960.48   26.81
  -9   1   3 1042.54   28.40
   9   1  -3  995.69   28.87
   9  -1  -3  969.73   26.45
   9  -1  -4  637.89   21.21
   9   1  -4  610.58   22.56
   9   1  -5  674.41   25.26
   9  -1  -5  711.15   24.06
   9   1   5  650.16   16.58
   9   1   6  405.29   14.08
   9  -1  -6  425.15   19.46
   9   1  -6  419.63   20.44
   9  -1   6  452.61   16.99
   9  -1  -7  238.65   15.50
   9   1  -7  233.20   15.99
   9  -1  -8  263.89   17.49
   9   1  -8  238.81   17.48
   9  -1  -9  258.95   18.55
   9   1  -9  239.14   18.67
   9  -1 -10  139.71   14.85
 -10  -1   0   -1.63    1.50
 -10   1   0    5.91    2.56
 -10   1   1  126.64    7.46
  10  -1   1  164.25    7.39
  10   1  -1  136.21   11.95
 -10  -1  -1  138.28    5.61
  10  -1  -2   38.48    4.75
 -10  -1  -2   34.35    2.18
  10   1  -2   36.60    5.61
 -10   1   2   37.47    5.14
 -10   1   3   45.73    6.01
 -10   1  -3   40.15    3.73
  10   1  -3   41.30    5.73
  10  -1  -3   42.17    5.22
  10  -1  -4   39.05    5.21
  10   1  -4   36.84    5.65
  10   1  -5  100.10    9.32
  10  -1  -5  109.99    9.19
  10   1  -6   12.90    4.06
  10   1   6    7.13    2.20
  10  -1  -6    3.54    2.86
  10  -1  -7   28.82    5.64
  10   1  -7   35.00    6.09
  10   1  -8    4.51    3.94
  10  -1  -8   -1.17    3.45
  10   1  -9   10.00    4.74
  10  -1  -9    2.41    3.91
  10  -1 -10    3.44    3.84
 -11   1   0 1555.93   32.94
 -11  -1   0 1498.83   30.21
  11   1  -1  777.46   30.48
 -11   1   1  777.28   21.43
  11  -1   1  798.78   19.17
  11  -1  -2  648.32   23.32
  11   1  -2  605.97   24.96
  11  -1   2  635.37   16.47
  11   1  -3  630.29   23.95
  11  -1  -3  601.93   21.11
 -11   1  -3  609.60   16.66
  11   1  -4  613.44   23.93
  11  -1  -4  593.25   21.56
  11  -1  -5  446.23   19.32
  11   1  -5  424.34   20.19
  11  -1  -6  444.96   20.59
  11   1  -6  445.10   21.94
  11  -1  -7  427.92   21.50
  11   1  -7  409.55   22.16
  11   1  -8  210.97   16.59
  11  -1  -8  210.26   15.98
  11  -1  -9  200.62   16.65
  11   1  -9  204.39   17.48
  11  -1 -10  161.54   15.84
 -12   1   0    6.57    2.79
 -12  -1   0    0.82    1.34
  12   1  -1   25.08    7.12
  12  -1   1   21.33    2.78
 -12   1   1   11.08    2.72
  12  -1  -1    8.66    4.75
  12  -1  -2   -2.13    2.67
  12  -1   2   -0.03    1.33
  12   1  -2    2.97    3.08
 -12   1  -3    5.68    1.66
  12   1  -3    6.72    3.41
  12  -1  -3    9.00    3.26
 -12   1   3    4.45    2.31
  12  -1  -4   -1.64    2.75
  12   1  -4    2.92    2.82
  12   1  -5   42.79    6.50
  12  -1  -5   39.23    5.98
  12   1  -6    9.78    3.45
  12  -1  -6   16.35    4.90
  12   1  -7   25.29    5.93
  12  -1  -7   22.85    5.26
  12  -1  -8    2.60    2.72
  12   1  -8    6.77    4.25
  12   1  -9    7.91    4.78
  12  -1  -9    3.42    3.93
  13   1   0  201.93   15.87
 -13  -1   0  174.42    8.31
  13   1  -1  858.50   34.53
  13  -1  -1  598.37   28.95
  13   1  -2  660.07   29.62
  13  -1  -2  717.90   28.09
  13  -1   2  723.91   18.38
 -13   1   2  713.02   22.14
 -13   1   3  685.35   23.13
  13   1  -3  720.82   28.50
  13  -1  -3  699.57   25.41
  13  -1   3  703.28   18.02
 -13   1  -3  700.64   19.45
  13   1  -4  391.54   20.09
  13  -1  -4  381.60   17.97
  13  -1  -5  518.56   21.45
  13   1  -5  512.18   23.23
  13  -1  -6  321.61   17.83
  13   1  -6  343.88   20.00
  13  -1  -7  349.79   19.66
  13   1  -7  349.14   20.94
  13  -1  -8  320.33   19.96
  13   1  -8  273.63   19.64
  13   1  -9  148.74   15.14
 -13   1   9  147.74   14.51
  13  -1  -9  157.84   15.01
 -14  -1   0    1.77    1.82
  14   1   0    9.15    5.47
  14   1  -1    5.24    5.58
  14  -1  -1    1.64    5.40
  14  -1  -2   21.52    6.44
 -14   1   2   18.70    3.68
  14   1  -2   19.92    5.73
  14  -1   2   13.98    2.44
  14  -1   3    1.80    1.11
  14  -1  -3   -0.89    4.27
 -14   1  -3    1.31    1.16
  14   1  -3   -6.29    3.61
 -14   1   3   -0.16    2.32
 -14   1   4    4.44    3.19
  14  -1  -4   13.38    3.72
  14   1  -4    9.70    3.20
  14  -1  -5    7.68    3.30
  14   1  -5    6.87    3.67
  14  -1  -6   27.88    5.50
  14   1  -6   24.39    5.91
  14   1  -7   -1.15    3.71
  14  -1  -7    1.61    2.71
 -14   1   8    9.29    3.44
  14  -1  -8    5.79    4.21
  14   1  -8    4.40    2.77
  14  -1  -9   -1.39    2.88
  14   1  -9   -1.85    2.92
  15   1   0  838.45   35.40
 -15  -1   0  822.28   22.10
  15   1  -1  747.32   34.30
 -15   1   1  667.54   21.83
  15  -1   2  738.25   19.05
 -15   1   2  714.16   23.23
  15  -1  -2  665.99   29.62
 -15   1   3  965.85   29.62
  15  -1  -3 1009.76   34.21
  15   1  -3 1003.06   37.98
  15  -1   3  961.04   22.68
 -15   1  -3 1026.14   26.36
  15  -1   4  599.40   16.56
  15   1  -4  631.20   28.17
 -15   1   4  598.42   23.92
  15  -1  -4  628.01   25.31
 -15   1   5  403.05   20.52
  15  -1  -5  379.32   19.56
  15   1  -5  414.70   22.47
 -15   1   6  391.60   21.74
  15   1  -6  387.18   22.15
  15  -1  -6  407.39   21.15
  15  -1  -7  287.33   18.19
 -15   1   7  272.99   18.92
  15   1  -7  276.91   19.22
  15  -1  -8  159.77   14.54
  15   1  -8  166.66   15.76
 -15   1   8  173.58   15.65
  15  -1  -9  148.25   14.60
  15   1  -9  154.50   15.77
  16  -1   0    5.97    6.30
  16   1   0    4.57    6.64
 -16  -1   0    4.54    2.47
  16   1  -1    9.30    6.38
  16  -1  -1    0.18    5.31
 -16   1   1   10.39    3.96
  16   1  -2    6.57    5.88
 -16   1   2   10.79    3.47
  16  -1  -2    3.61    4.59
  16   1  -3   -3.67    4.30
 -16   1   3   -1.14    2.49
  16  -1  -3   -3.02    3.74
 -16   1  -3   -0.14    1.66
  16  -1   3   -1.50    1.40
 -16   1   4    2.74    2.89
  16  -1  -4    7.22    3.13
  16   1  -5   24.43    5.86
 -16   1   5   34.33    6.22
  16  -1  -5   21.85    4.79
  16  -1  -6   36.94    6.57
  16   1  -6   50.39    8.26
 -16   1   6   41.11    7.46
 -16   1   7   -5.30    3.73
  16  -1  -7    0.25    3.49
  16   1  -7    3.55    3.15
 -16   1   8    4.53    4.38
  16  -1  -8    3.32    3.76
  16   1  -8    1.04    3.12
  16  -1  -9   -0.62    3.74
  17  -1   0  448.66   26.08
  17   1   0  479.39   27.34
 -17  -1   1  541.07   19.05
  17   1  -1  578.68   31.52
 -17   1   1  555.99   20.68
  17  -1  -1  591.38   31.58
 -17  -1   2  275.19   13.65
  17  -1  -2  243.03   18.86
 -17   1   2  293.06   14.73
  17  -1   3  238.38    9.79
  17  -1  -3  236.27   17.02
 -17  -1  -3  262.58    7.29
  17   1  -3  198.44   17.97
 -17   1   3  214.98   13.45
 -17   1  -3  250.11   12.65
  17   1  -4  446.94   25.95
  17  -1  -4  472.40   23.56
 -17   1   4  465.47   21.65
  17   1  -5  617.82   30.17
 -17   1   5  658.97   27.90
  17  -1  -5  630.43   27.06
  17  -1  -6  301.69   18.79
 -17   1   6  322.14   20.21
  17   1  -6  335.63   21.80
 -17   1   7  258.63   19.24
  17  -1  -7  243.93   17.22
  17   1  -7  258.84   19.69
  17  -1  -8  228.70   17.63
  17   1  -8  252.07   19.70
  17  -1  -9  235.57   19.15
  18   1   0    0.06    4.65
  18  -1   0   10.01    6.20
  18   1  -1   25.61    7.78
  18  -1  -1   25.71    8.05
 -18   1   1   18.76    4.53
 -18  -1   1   14.52    3.48
  18   1  -2   14.97    6.04
  18  -1  -2   26.05    6.34
 -18   1   2   22.95    4.49
 -18  -1   2   27.90    4.45
 -18   1   3    6.94    3.50
  18   1  -3    9.29    5.80
 -18  -1   3    6.87    3.43
 -18   1  -3   10.34    2.68
  18  -1  -3    2.97    4.31
 -18   1   4    5.40    3.24
  18   1  -4    5.38    4.64
  18  -1  -4    0.58    2.89
 -18   1   5    4.21    3.61
  18   1  -5    7.39    4.40
  18  -1  -5    3.58    2.65
 -18   1   6    1.26    3.63
  18   1  -6   10.18    4.89
  18  -1  -6    5.88    3.09
  18  -1  -7   10.47    4.81
  18   1  -7    8.32    3.86
 -18   1   7   13.85    5.15
  18   1  -8    6.49    4.23
  18  -1  -8   -8.40    4.85
  19  -1   0  524.56   29.83
  19   1   0  524.24   29.99
  19  -1  -1  389.41   25.82
 -19   1   1  383.04   17.62
 -19  -1   1  342.84   15.59
  19   1  -1  359.02   25.45
 -19  -1   2  248.60   13.75
  19  -1  -2  235.92   20.02
  19   1  -2  255.95   21.99
 -19   1   2  286.77   15.45
  19  -1  -3  420.74   25.03
 -19   1  -3  448.59   18.57
 -19  -1   3  402.56   19.03
 -19   1   3  397.39   19.34
  19   1  -4  195.81   18.30
 -19   1   4  212.35   14.84
 -19  -1   4  236.19   15.37
  19  -1  -4  247.20   17.82
 -19   1   5  256.64   17.72
  19  -1  -5  259.44   18.15
  19   1  -5  265.06   20.72
  19   1  -6  300.50   22.00
  19  -1  -6  283.51   19.05
 -19   1   6  304.98   20.63
 -19   1   7  280.18   20.92
  19   1  -7  278.62   21.43
  19  -1  -7  256.35   18.54
  19  -1  -8  199.56   16.87
  19   1  -8  191.36   18.33
 -20  -1   0    7.24    2.55
  20   1   0    8.08    6.50
  20  -1   0    7.45    6.75
 -20  -1   1    7.89    3.09
  20   1  -1   16.26    8.17
 -20   1   1   15.74    4.70
  20  -1  -1   11.10    7.18
  20  -1  -2    8.06    5.34
  20   1  -2    7.72    5.09
 -20  -1   2    2.17    2.17
 -20   1   2    2.48    2.50
 -20   1   3   12.50    4.59
  20  -1  -3   -6.64    6.13
 -20  -1   3   15.75    4.78
  20   1  -3   -0.53    5.91
 -20   1   4    8.45    3.89
  20  -1  -4    8.03    4.34
 -20  -1   4    0.67    2.79
  20   1  -4    7.68    5.36
  20   1  -5    0.46    4.50
 -20  -1   5    5.99    4.70
  20  -1  -5    2.25    3.02
 -20   1   5   -0.51    3.35
  20  -1  -6   -0.16    2.94
 -20  -1   6    0.64    4.21
 -20   1   6    4.12    3.92
  20   1  -6   -0.32    3.86
 -20  -1   7    4.02    5.36
 -20   1   7    7.41    4.84
  20   1  -7   -4.45    4.49
  20  -1  -7   -2.44    3.03
  20  -1  -8    0.40    3.06
  21   1   0  423.30   27.93
  21  -1   0  402.19   26.82
  21  -1  -1  671.31   35.20
  21   1   1  658.06   35.04
 -21  -1   1  657.14   23.93
  21   1  -1  647.06   36.01
 -21   1   2  694.30   26.49
  21   1  -2  637.63   36.41
  21  -1  -2  643.26   34.50
 -21  -1   2  633.16   24.21
 -21  -1   3  416.57   20.17
 -21   1   3  432.20   21.15
  21  -1  -3  448.20   27.03
 -21   1   4  367.63   20.47
  21  -1  -4  394.89   24.02
  21   1  -4  315.86   25.02
 -21  -1   4  323.61   19.22
 -21  -1   5  253.89   18.00
 -21   1   5  250.00   18.11
  21   1  -5  241.91   21.13
  21  -1  -5  226.10   17.79
 -21   1   6  131.31   14.14
  21   1  -6  151.54   16.30
  21  -1  -6  126.66   13.46
 -21  -1   6  158.71   15.31
  21  -1  -7  188.69   16.56
  21   1  -7  202.13   19.45
  22  -1   0    3.59    5.95
  22   1   0    6.08    4.03
 -22  -1   1    6.27    3.29
  22   1   1    1.07    6.11
  22   1  -1   11.00    6.52
  22  -1  -1    7.32    6.72
  22  -1   1   12.21    7.45
 -22   1   2    1.77    3.64
  22  -1  -2    2.29    5.03
 -22  -1   2    7.20    3.42
  22   1  -2    3.26    7.35
 -22   1   3    6.04    4.16
 -22  -1   3    4.37    3.39
  22   1  -3    2.60    5.72
  22  -1  -3    5.02    5.34
 -22   1   4    5.30    4.30
  22   1  -4   11.29    7.08
 -22  -1   4   10.39    4.03
  22  -1  -4    8.11    5.04
 -22   1   5   -2.50    3.38
  22  -1  -5   -1.29    3.45
  22   1  -5   10.13    6.34
 -22  -1   5    1.97    3.80
 -22   1   6    6.94    5.44
  22   1  -6   -0.21    3.77
 -22  -1   6    3.74    3.83
  22  -1  -6   -2.28    3.69
  22  -1  -7    7.72    3.75
  23   1   0  481.78   31.01
  23  -1   0  426.83   28.38
  23  -1  -1  449.14   28.87
  23   1   1  393.37   27.69
  23   1  -1  424.43   29.50
 -23  -1   1  429.05   19.91
  23  -1   1  428.04   28.59
  23   1  -2  230.10   22.34
 -23   1   2  230.35   15.45
  23  -1  -2  231.57   20.55
 -23  -1   2  235.28   14.95
  23  -1  -3  435.06   28.15
 -23   1   3  406.18   21.52
  23   1  -3  351.11   28.40
 -23  -1   3  399.14   20.58
  23  -1  -4  232.16   19.72
 -23   1   4  213.82   16.16
 -23  -1   4  210.27   15.76
  23   1  -4  183.05   20.44
  23   1  -5  224.92   22.16
 -23   1   5  231.24   17.85
  23  -1  -5  248.92   19.98
 -23  -1   5  234.98   17.86
  23   1  -6  210.11   20.66
  23  -1  -6  208.44   18.04
 -23  -1   6  210.54   18.35
  23  -1  -7  138.12   14.78
  24   1   0   12.55    7.97
  24  -1   0    6.77    7.83
  24   1   1   15.90    8.24
  24  -1   1   18.21    7.65
  24   1  -1   19.42    9.22
  24  -1  -1   11.87    7.48
 -24  -1   1   19.41    5.06
 -24  -1   2    3.17    3.24
  24  -1  -2    3.42    5.18
 -24   1   2    3.66    3.58
  24   1  -2   -2.62    4.76
 -24   1   3    7.27    4.68
  24   1  -3    4.70    5.91
 -24  -1   3    2.27    2.80
  24  -1  -3    7.92    5.46
 -24   1   4   -2.83    3.31
  24  -1  -4   -4.54    4.12
 -24  -1   4   -4.81    3.93
  24   1  -4    5.62    6.42
  24   1  -5   -3.31    5.66
 -24   1   5    7.15    4.63
 -24  -1   5    6.35    3.86
  24  -1  -6   -5.93    5.12
  24   1  -6    6.39    4.65
  25   1   0  304.43   25.14
  25  -1   0  278.87   23.76
  25   1   1  323.03   26.25
  25  -1   1  332.02   26.05
  25  -1  -1  331.05   25.39
  25   1  -1  326.82   26.54
  25   1  -2  275.95   25.11
 -25  -1   2  301.63   17.92
  25   1   2  294.73   25.62
  25  -1  -2  325.76   25.46
  25   1  -3  200.82   22.05
 -25  -1   3  167.35   13.89
 -25   1   3  167.99   14.14
  25  -1  -3  187.44   18.84
  25  -1  -4  202.73   19.36
 -25  -1   4  201.49   16.16
  25   1  -4  221.21   22.89
 -25   1   4  192.52   16.12
  25   1  -5  234.38   23.55
 -25  -1   5  221.09   17.96
  25  -1  -5  238.39   20.64
 -25   1   5  216.40   17.94
  26  -1   0   14.06    6.53
  26   1   0    2.48    5.43
  26  -1   1   18.60    7.87
  26   1   1   24.61    9.24
  26  -1  -1   15.40    7.46
  26   1  -1    9.58    7.24
  26  -1   2   -0.86    6.34
  26  -1  -2   -0.60    5.73
  26   1  -2    7.67    7.17
 -26  -1   2    5.41    3.59
  26   1   2    2.80    6.52
 -26   1   3    1.55    3.82
  26  -1  -3   -1.28    4.71
  26   1  -3    1.27    6.14
 -26  -1   3   -2.97    2.93
  26   1  -4    0.29    5.84
  26  -1  -4    0.33    5.04
 -26  -1   4   -0.69    3.28
 -26   1   4   -1.03    3.53
  26  -1  -5    1.20    4.49
  27   1   0  220.97   21.74
  27  -1   0  261.70   23.45
  27  -1   1  247.93   23.73
  27   1   1  272.90   25.14
  27   1  -1  253.30   23.64
  27  -1  -1  260.08   23.50
  27   1  -2  165.82   19.48
  27  -1  -2  203.79   20.51
  27   1   2  191.23   21.56
  27  -1   2  179.10   20.79
  27   1  -3  305.36   27.00
  27  -1  -3  257.45   22.60
 -27   1   3  235.99   17.78
 -27  -1   3  234.73   17.20
 -27  -1   4  189.98   16.20
 -27   1   4  202.39   17.01
  27  -1  -4  209.30   20.36
  28   1   0   19.34    8.35
  28  -1   0   10.95    7.85
  28   1   1    1.39    6.08
  28   1  -1    2.47    5.57
  28  -1   1    1.80    4.56
  28  -1  -1    8.79    6.32
  28   1  -2    4.80    5.07
  28  -1   2   -1.10    7.26
  28  -1  -2    3.81    6.63
  28  -1  -3   -0.93    5.27
  29  -1   0  174.14   19.75
  29  -1   1  158.90   19.48
  29  -1  -1  181.93   20.23
  29  -1  -2  107.54   14.94
   0  -2   0  114.19    3.92
   0   2   0  106.40    3.49
   0  -2  -1 3419.71   54.52
   0  -2   1 3422.23   54.53
   0   2  -1 3397.71   54.48
   0  -2   1 3402.12   56.03
   0   2   2   34.72    3.05
   0   2  -2   37.00    3.43
   0  -2   2   40.89    3.54
   0  -2  -2   38.60    3.02
   0   2   2   40.78    3.01
   0  -2  -3 1724.08   34.19
   0   2   3 1711.93   33.74
   0   2  -3 1681.91   35.57
   0   2  -4   38.98    4.84
   0   2   4   40.51    4.25
   0  -2  -4   33.63    4.28
   0  -2  -5  479.86   18.10
   0   2  -5  452.06   18.38
   0  -2  -6    1.75    2.08
   0   2  -6   -0.07    2.33
   0  -2  -7  202.87   13.83
   0   2  -7  188.15   13.81
   0   2  -8   -0.19    2.60
   0  -2  -8   -0.75    2.88
   0   2  -9  328.29   21.72
   0   2 -10    4.84    4.76
   1   2   0   -0.11    0.92
  -1  -2   0    1.41    1.36
  -1  -2   1  119.91    5.37
  -1  -2  -1  114.67    4.58
   1  -2   1  132.17    4.86
   1   2  -1  120.86    5.24
  -1   2  -1  118.62    4.67
   1  -2  -1  123.94    3.57
  -1   2   1  116.50    3.48
   1  -2   1  126.38    5.78
   1  -2  -1  117.44    5.25
   1   2   2   15.38    2.00
   1   2  -2   21.60    2.83
  -1   2  -2   20.69    2.57
   1  -2   2   19.61    2.59
   1  -2  -2   18.10    2.09
   1  -2   2   20.31    2.49
  -1  -2   2   18.11    2.47
   1   2   2   20.53    2.47
  -1   2   2   18.66    2.08
  -1   2   2   17.03    2.26
   1   2  -3   28.49    4.02
  -1   2  -3   31.83    3.81
   1   2   3   27.84    3.26
   1  -2  -3   29.44    3.37
  -1   2   3   25.97    2.90
  -1   2   4   19.99    3.23
  -1   2  -4   29.25    4.32
   1   2  -4   27.78    4.21
   1   2   4   25.18    3.63
  -1  -2  -4   19.93    3.45
   1  -2  -4   19.72    3.24
   1  -2  -5   -1.18    2.24
   1   2  -5   -2.63    2.39
  -1   2  -5    2.74    2.56
  -1  -2  -5    0.80    1.92
  -1   2  -6    2.54    1.88
   1  -2  -6    2.29    2.36
   1   2  -6    5.88    2.62
   1  -2  -7   29.95    5.59
  -1   2  -7   36.06    6.56
   1   2  -7   38.32    6.13
   1  -2  -8    2.96    2.59
   1   2  -8    6.87    3.56
  -1   2  -8    2.59    3.08
   1  -2  -9    5.68    3.29
   1   2  -9    5.24    4.15
  -1   2  -9    3.08    3.46
  -1   2 -10    2.16    4.64
   1   2 -10    2.42    3.86
   2   2   0    0.34    0.81
  -2  -2   0    4.48    1.19
   2   2   0    4.19    1.95
  -2   2  -1 1875.11   31.66
   2  -2   1 1841.13   31.70
  -2  -2   1 1865.29   34.00
  -2   2   1 1862.58   33.53
  -2   2  -1 1816.72   34.24
   2   2  -1 1824.15   33.44
  -2   2   1 1863.93   29.04
   2  -2  -1 1846.81   28.97
   2  -2  -1 1821.58   33.43
   2  -2  -2    6.09    1.35
  -2   2   2    6.24    1.92
  -2   2  -2    6.45    2.03
   2  -2   2    6.45    1.62
   2   2   2    6.62    1.51
  -2   2   2    5.53    1.37
   2   2   2    3.94    1.33
   2   2  -2    6.01    1.74
   2  -2   2    5.32    1.53
  -2   2  -3  392.41   13.75
   2   2   3  390.98   12.97
  -2   2   3  403.75   12.47
   2   2  -3  397.46   14.04
   2  -2  -3  389.35   12.44
  -2   2   4   10.86    2.45
   2  -2  -4   10.85    2.47
   2   2   4    9.99    2.34
  -2   2  -4   10.33    2.99
   2   2  -4    7.22    2.57
   2   2  -5  923.15   28.15
   2  -2  -5  919.51   26.40
  -2   2  -5  930.96   28.19
  -2   2  -6    4.04    2.57
   2   2  -6    4.87    2.66
   2  -2  -7  479.69   21.43
  -2   2  -7  474.44   22.61
   2   2  -7  447.88   22.11
  -2   2  -8   -2.85    3.24
   2   2  -8    2.94    3.16
   2  -2  -8    5.51    2.94
   2  -2  -9  222.62   16.99
   2   2  -9  259.64   19.09
  -2   2  -9  229.63   18.21
   2   2 -10   -5.26    4.52
  -2   2 -10    7.07    4.57
   2  -2 -10    3.41    3.62
  -3  -2   0    0.95    0.78
   3   2   0    2.45    2.38
  -3   2   1  319.44    7.44
  -3  -2   1  308.43   10.64
   3  -2  -1  337.53    7.18
   3  -2   1  326.01    8.77
   3  -2  -1  326.14   10.26
   3   2  -1  294.36   10.10
  -3   2  -1  294.64   10.13
  -3   2  -1  320.80    8.74
   3  -2   2    2.85    1.46
  -3   2   2    5.20    1.53
   3   2  -2    1.97    1.74
   3  -2  -2    4.66    1.49
  -3   2  -2    5.05    1.79
   3  -2   2    2.47    1.39
  -3   2   2    3.72    2.08
   3   2   2    5.52    1.25
  -3   2  -3    7.39    2.29
   3  -2   3    4.50    1.41
   3  -2  -3    9.30    2.02
   3   2   3    2.62    1.51
   3   2  -3    5.98    2.19
  -3   2   3    8.53    2.16
   3   2  -4   -1.12    1.72
   3   2   4    0.74    1.48
  -3   2   4   -0.98    1.83
   3  -2   4   -1.89    1.53
   3  -2  -4    2.29    1.92
  -3   2  -4    1.73    2.00
   3   2  -5   22.59    4.12
   3  -2  -5   19.74    3.40
  -3   2  -5   17.34    3.77
   3   2  -6   10.40    3.27
  -3   2  -6   11.65    3.65
   3  -2  -6   10.46    2.98
   3  -2  -7   17.89    3.99
   3   2  -7   20.20    4.91
  -3   2  -7   14.69    4.54
   3  -2  -8    3.60    3.46
   3   2  -8    4.48    3.70
  -3   2  -8    7.46    4.42
   3   2  -9    1.19    3.13
   3  -2  -9   -3.19    3.01
  -3   2  -9    0.39    2.75
   3   2 -10    7.66    3.78
   3  -2 -10    6.27    4.21
   4   2   0    6.19    2.94
   4  -2   1   94.19    4.53
   4  -2  -1  100.61    5.63
   4  -2  -1   99.25    3.91
  -4   2   1  105.40    4.54
   4   2  -1   82.94    5.51
   4  -2   2    3.03    1.21
  -4   2   2    5.54    2.26
  -4   2  -2    2.08    1.36
  -4   2  -2    1.78    1.29
   4  -2   2    2.94    1.69
   4   2  -2    3.40    2.09
  -4   2   2    1.45    1.10
   4  -2  -2    2.17    1.24
   4   2  -3 1518.28   34.28
  -4   2  -3 1532.18   33.31
   4  -2  -3 1475.79   30.50
  -4   2   3 1493.35   31.00
   4   2   3 1494.58   32.76
   4  -2   3 1516.77   32.14
   4   2  -4   -0.06    2.18
   4  -2   4    0.16    1.29
   4  -2  -4    3.52    2.07
  -4   2   4   -0.31    1.67
  -4   2  -4    0.96    1.57
  -4   2  -5  336.91   16.23
   4   2  -5  343.51   16.29
   4  -2  -5  337.30   14.63
   4  -2  -6    9.26    3.18
   4   2  -6   13.21    3.84
  -4   2  -6   12.04    3.83
  -4   2  -7  575.50   25.67
   4  -2  -7  579.98   23.91
   4   2  -7  579.62   25.63
   4   2  -8   -0.41    2.42
  -4   2  -8   -0.21    3.23
   4  -2  -8    7.45    4.58
   4  -2  -9  302.09   19.75
   4   2  -9  351.50   22.44
   4   2 -10    8.45    4.91
   4  -2 -10    7.20    5.01
  -4   2  10   -1.04    3.50
   5   2   0    4.15    3.83
   5  -2  -1  244.74    9.37
  -5   2   1  219.25    8.16
   5   2  -1  218.31   10.25
   5  -2  -1  231.07    7.41
  -5   2  -2   38.32    3.66
   5  -2   2   37.58    3.58
  -5   2   2   31.21    2.96
   5  -2  -2   33.64    3.02
   5   2  -2   34.22    4.36
   5  -2  -3    9.26    2.01
  -5   2   3   12.97    2.40
   5   2   3    9.22    1.39
   5   2  -3    9.31    2.62
   5  -2   3    8.86    2.36
   5  -2   4   -0.48    1.30
   5   2  -4    4.10    2.29
  -5   2   4    0.12    1.19
  -5   2  -4    2.11    1.62
   5  -2  -4    1.06    1.50
   5   2  -5   -1.02    1.79
   5  -2  -5    0.46    1.93
  -5   2  -5    2.08    2.54
   5   2  -6   10.64    4.08
  -5   2  -6   14.62    4.37
   5  -2  -6   11.22    3.35
   5   2  -7   30.06    5.86
   5  -2  -7   38.24    6.00
   5   2  -8    9.22    4.67
   5  -2  -8   -5.34    2.77
   5  -2  -9   -0.64    3.25
   5   2  -9   -1.05    3.17
   5   2 -10    2.14    4.78
   5  -2 -10   -0.06    3.64
  -5   2  10   -6.41    3.88
   6  -2   0   18.07    2.74
   6   2   0   33.07    5.39
   6  -2  -1 1140.32   25.40
   6  -2  -1 1145.44   23.93
  -6   2   1 1113.34   25.35
   6   2  -1 1085.43   28.45
  -6   2   2   79.71    5.16
   6  -2  -2   72.71    4.68
  -6   2  -2   68.98    5.31
   6   2  -2   58.04    5.66
   6  -2   2   79.44    5.31
   6   2  -3  581.36   19.38
   6  -2   3  591.38   17.19
   6  -2  -3  607.45   16.87
  -6   2   3  571.10   16.88
   6   2   3  582.86   11.08
  -6   2   4    9.01    2.50
   6   2  -4    3.24    1.62
   6  -2   4    6.17    2.46
   6  -2  -4    5.32    2.20
   6   2  -5  976.82   30.31
   6  -2  -5  954.91   27.22
   6  -2  -6   -2.27    2.35
   6   2  -6    1.85    2.17
   6   2  -7  487.93   23.33
   6  -2  -7  437.97   20.44
   6  -2  -8    2.93    3.18
   6   2  -8    1.86    2.91
   6  -2  -9  231.04   17.21
   6   2  -9  208.26   17.41
   6   2 -10    2.39    3.29
   6  -2 -10    2.95    3.01
  -6   2  10   -3.30    3.74
   7  -2   0   -0.89    1.40
  -7   2   1   29.64    3.82
   7  -2  -1   30.95    3.55
   7   2  -1   18.26    3.83
   7  -2  -1   33.72    4.00
  -7   2   2    4.99    2.22
  -7   2  -2    2.58    1.67
   7  -2  -2    4.34    1.51
   7   2  -2    2.45    2.17
   7  -2   2    5.33    2.03
   7   2  -3   -0.74    2.13
  -7   2   3   -0.58    1.87
   7  -2   3   -0.12    1.02
   7  -2  -3    0.01    1.50
   7  -2   4    4.89    2.11
   7   2  -4    3.11    2.37
   7  -2  -4    2.89    1.97
   7  -2   5    3.64    2.20
   7   2  -5    2.37    2.11
   7  -2  -5   -1.63    1.56
   7  -2  -6    2.71    1.85
   7   2  -6    6.58    3.21
   7  -2  -7    0.28    2.37
   7   2  -7    6.87    3.87
   7   2  -8    6.69    4.33
   7  -2  -8    6.25    3.77
   7   2  -9   13.57    5.03
   7  -2  -9    9.20    3.87
  -7   2  10   -2.66    3.95
   7  -2 -10   -0.90    3.54
   8   2   0  109.03   10.10
   8  -2   0   86.64    5.93
   8  -2  -1  782.09   22.91
   8   2  -1  768.69   25.72
  -8   2   1  783.67   21.07
   8  -2  -1  811.15   21.05
   8   2  -2    0.47    2.78
   8  -2  -2    5.07    2.13
  -8   2   2    2.84    1.97
  -8   2  -2    6.79    2.11
   8   2  -3  791.17   25.27
   8  -2  -3  794.80   21.45
  -8   2  -3  790.53   21.23
  -8   2   3  874.35   23.54
   8   2   4   19.66    1.69
   8  -2  -4   22.97    3.73
  -8   2   4   16.36    3.00
   8   2  -4   14.50    3.71
   8   2   4   17.96    1.55
   8   2  -5  764.08   27.44
   8  -2   5  743.88   22.99
   8   2   5  791.07   18.01
   8  -2  -5  800.99   24.85
   8  -2  -6    6.71    2.82
   8   2  -6    8.20    3.11
   8   2  -7  538.41   25.39
   8  -2  -7  513.01   22.58
   8   2  -8    3.20    2.68
   8  -2  -8    0.75    2.56
  -8   2   9  299.29   19.49
   8  -2  -9  326.17   20.73
   8   2  -9  360.87   23.23
   8  -2 -10    4.06    4.32
  -8   2  10   -1.24    3.55
   9  -2   0    0.20    1.57
   9   2   0   10.41    5.45
   9   2  -1  104.60   10.03
  -9  -2  -1  100.13    3.86
  -9   2   1  109.29    7.21
   9  -2  -1  100.70    8.52
   9  -2   1  106.04    6.37
   9  -2  -2   40.72    4.20
   9   2  -2   34.77    5.41
  -9   2   2   46.90    5.38
  -9   2   3   50.44    5.52
   9  -2  -3   51.85    4.87
   9   2  -3   53.56    6.20
  -9   2  -3   56.49    5.11
   9  -2  -4    4.06    2.22
   9   2  -4    4.11    2.39
   9   2   5   41.00    3.01
   9  -2  -5   37.54    5.22
   9   2  -5   35.99    5.68
   9   2  -6   22.65    5.04
   9  -2  -6   34.79    5.59
   9   2   6   25.46    2.89
   9  -2  -7   53.42    7.41
   9   2  -7   51.62    7.96
   9  -2  -8    0.20    2.46
   9   2  -8    3.52    3.54
   9   2  -9   14.53    5.94
  -9   2   9   12.08    5.58
   9  -2  -9    9.98    4.05
   9  -2 -10   -0.40    3.62
  10  -2   0    1.35    1.57
  10   2   0    3.98    4.37
  10   2  -1  669.24   26.46
 -10  -2  -1  637.67   13.40
 -10   2   1  646.20   19.55
  10  -2   1  657.34   18.24
 -10   2   2    0.59    1.98
  10   2  -2    1.08    3.20
  10  -2  -2    1.18    1.78
  10  -2  -3  580.53   18.91
 -10   2  -3  576.25   18.14
 -10   2   3  632.07   21.52
  10   2  -3  566.49   22.55
  10  -2  -4   -1.28    1.89
  10   2  -4   -4.05    2.74
  10   2   5  580.28   12.04
 -10   2   5  606.58   23.58
  10  -2  -5  577.75   21.23
  10   2  -5  589.27   24.28
  10   2  -6    3.72    3.28
  10  -2  -6    4.35    2.85
  10   2  -7  224.20   16.11
  10  -2  -7  194.85   13.75
  10   2  -8    5.10    3.80
  10  -2  -8    1.06    3.11
  10  -2  -9  251.98   18.14
 -10   2   9  230.22   17.70
  10   2  -9  264.21   19.97
  10  -2 -10   -2.79    3.87
  11   2   0   -0.33    3.57
  11  -2   0    2.13    1.95
  11   2  -1   36.87    6.78
  11  -2  -1   30.68    5.64
 -11  -2  -1   34.22    2.69
  11  -2   1   45.09    4.33
  11   2  -2    1.90    3.00
  11  -2  -2    2.60    2.38
 -11   2   3   32.52    5.30
  11  -2  -3   25.39    3.85
  11   2  -3   35.62    6.63
 -11   2  -3   23.07    3.73
  11  -2  -4    2.85    2.27
 -11   2   4    3.27    2.62
  11   2  -4    4.32    3.48
 -11   2   5    2.16    2.49
  11   2  -5    6.39    2.20
  11  -2  -5    5.36    3.09
  11  -2  -6    2.44    1.99
  11   2   6    1.07    0.83
 -11   2   6   -3.53    3.03
  11   2  -6    1.83    3.01
 -11   2   7    8.54    5.35
  11  -2  -7    5.29    3.36
  11   2  -7    9.49    4.91
  11  -2  -8    3.42    3.62
  11   2  -8    3.22    3.32
 -11   2   8    0.12    3.40
  11  -2  -9    1.19    2.96
 -11   2   9    8.62    5.16
  11   2  -9   -4.73    4.86
  11  -2 -10    0.30    3.29
  12  -2   0   15.92    3.08
  12   2   0   12.90    5.43
 -12  -2  -1 1253.27   23.97
  12   2  -1 1339.57   42.48
  12  -2   1 1257.88   28.80
  12  -2   2   39.07    4.32
  12  -2  -2   41.34    5.69
 -12   2   2   35.02    4.87
  12   2  -2   51.90    8.15
  12   2  -3  855.66   30.93
 -12   2  -3  819.69   23.92
 -12   2   3  773.16   24.99
  12  -2  -3  818.25   24.88
  12  -2  -4    1.42    1.54
  12   2  -4    7.25    3.38
 -12   2   4    7.39    2.97
  12   2  -5  349.16   19.50
 -12   2   5  385.88   19.25
  12  -2  -5  368.66   17.37
  12  -2  -6   -0.16    2.49
 -12   2   6   -3.18    3.39
  12   2  -6   -0.56    3.11
 -12   2   7  276.30   18.14
  12   2  -7  306.33   19.78
  12  -2  -7  300.92   17.65
  12   2  -8    3.91    3.41
 -12   2   8   -3.67    3.60
  12  -2  -8    4.89    3.27
  12  -2  -9  156.73   14.49
  12   2  -9  165.50   16.28
 -12   2   9  148.37   14.73
  12  -2 -10   -1.85    3.69
  13   2   0    1.57    5.20
  13  -2  -1   37.38    7.61
  13   2  -1   46.81    8.76
  13  -2   1   39.78    4.28
 -13  -2  -1   43.07    3.49
  13   2  -2   -2.01    4.71
  13  -2   2    3.89    1.86
  13  -2  -2   -1.42    2.78
 -13   2   2    1.29    2.20
 -13   2  -3    3.30    2.50
  13   2  -3    3.92    3.54
  13  -2  -3   -2.59    1.98
 -13   2   3   -2.05    2.31
  13   2  -4   -0.86    2.59
  13  -2  -4   -2.73    2.48
 -13   2   4    2.43    2.57
 -13   2   5    5.17    3.18
  13   2  -5    5.95    3.86
  13  -2  -5    4.14    2.14
  13  -2  -6    1.91    2.56
 -13   2   6    0.86    3.18
  13   2  -6    4.38    2.88
  13   2  -7    1.84    3.66
 -13   2   7    5.27    3.08
  13  -2  -7    0.63    2.48
 -13   2   8    5.63    4.40
  13   2  -8    3.95    4.93
  13  -2  -8   -6.36    3.17
  13   2  -9    3.71    3.72
  13  -2  -9   -1.77    3.05
 -14  -2   0    1.82    1.57
  14   2   0    2.99    4.16
 -14   2   1  608.58   21.09
  14   2  -1  659.83   30.98
  14  -2  -1  534.31   26.82
  14  -2   1  640.66   19.32
 -14  -2  -1  631.78   15.96
 -14   2   2    3.43    2.36
  14  -2   2   11.58    2.69
  14   2  -2    4.73    4.20
  14  -2  -2    9.34    4.04
  14   2  -3  818.43   34.12
 -14   2   3  791.57   26.46
  14  -2  -3  841.64   27.62
  14  -2   3  807.57   22.07
 -14   2  -3  835.00   25.92
 -14   2   4    5.23    2.70
  14  -2  -4    6.18    2.51
  14   2  -4    7.20    4.35
  14   2  -5  245.70   17.32
  14  -2  -5  250.75   14.54
 -14   2   5  253.63   16.12
  14  -2  -6    6.51    3.24
 -14   2   6    2.83    2.61
  14   2  -6    3.17    4.37
  14   2  -7  447.40   25.17
 -14   2   7  448.73   24.32
  14  -2  -7  448.87   22.31
  14  -2  -8    2.08    2.69
 -14   2   8    2.50    3.02
  14   2  -8    2.84    3.17
  14   2  -9  234.49   19.80
  14  -2  -9  212.12   17.45
  15   2   0    4.85    3.93
 -15  -2   0   -0.76    1.52
  15   2  -1    1.64    4.96
  15  -2  -1    5.52    4.90
 -15   2   1    1.09    2.18
 -15  -2  -1    3.57    1.72
  15  -2   1   -0.50    1.52
  15  -2  -2    0.55    3.14
  15  -2   2    2.97    2.05
 -15   2   2   -0.04    2.62
  15   2  -2    4.15    4.97
  15   2  -3    3.39    3.34
 -15   2   3    4.35    2.84
 -15   2  -3    3.55    2.13
  15  -2  -3   11.15    4.00
  15  -2   3    4.71    1.60
  15  -2  -4    3.45    2.23
  15   2  -4    4.35    3.53
 -15   2  -4    2.06    1.37
 -15   2   4   -0.14    3.34
 -15   2   5    1.52    2.98
  15   2  -5   -1.55    3.29
  15  -2  -5    2.13    2.29
  15  -2  -6   -0.75    2.60
  15   2  -6    0.49    2.67
 -15   2   6    1.35    2.82
 -15   2   7   -6.61    5.08
  15   2  -7    3.25    2.93
  15  -2  -7   -1.82    2.98
 -15   2   8    4.82    3.67
  15   2  -8    0.95    3.34
  15  -2  -8    5.44    3.59
  15  -2  -9    1.01    2.93
 -16  -2   0   23.66    3.43
  16   2   0   31.96    8.02
  16  -2   0   23.70    6.03
 -16   2   1  810.27   26.11
  16  -2  -1  780.64   34.30
 -16  -2  -1  816.31   20.36
  16   2  -1  828.12   37.21
  16   2  -2    2.75    4.20
  16  -2  -2    0.97    3.17
  16  -2   2    1.15    2.05
 -16   2   2   -0.90    2.27
  16  -2   3  282.51   12.06
  16  -2  -3  295.58   17.00
 -16   2   3  267.96   14.89
 -16   2  -3  277.95   15.02
  16   2  -3  252.43   20.06
  16   2  -4    5.34    4.52
 -16   2  -4    3.64    1.93
  16  -2  -4    7.51    3.38
 -16   2   4    8.52    3.57
  16   2  -5  606.91   29.94
 -16   2   5  546.46   24.95
  16  -2  -5  528.50   23.02
 -16   2   6    9.13    4.25
  16   2  -6    5.50    4.76
  16  -2  -6    6.68    3.45
 -16   2   7  277.70   19.71
  16   2  -7  263.61   20.27
  16  -2  -7  259.37   17.01
  16  -2  -8    8.01    4.20
  16   2  -8    4.52    3.09
  16  -2  -9  178.08   15.95
  17  -2   0    2.49    5.81
 -17  -2   0    1.58    1.64
  17   2   0    0.64    4.82
  17  -2  -1   33.45    7.13
 -17  -2   1   37.14    4.84
  17  -2  -2   -0.80    4.06
 -17   2   2    4.29    3.09
  17   2  -2    3.74    5.20
 -17   2   3    1.91    2.85
  17  -2  -3    3.86    3.66
  17   2  -3   -0.98    4.73
  17  -2  -4   -2.33    2.38
 -17   2   4    0.78    3.05
 -17   2  -4   -1.40    1.80
  17   2  -5   14.80    5.89
  17  -2  -5   12.21    4.11
 -17   2   5   27.08    6.29
  17   2  -6    7.80    4.30
  17  -2  -6    3.03    2.75
  17  -2  -7   -4.66    3.24
 -17   2   7   -3.45    4.15
  17   2  -7   -0.48    3.27
  17  -2  -8    1.34    2.89
  17   2  -8   -0.48    4.53
  18  -2   0   12.80    5.30
  18   2   0   15.15    7.07
  18   2  -1  461.13   28.25
 -18  -2   1  392.55   15.92
  18  -2  -1  441.78   25.73
 -18   2   2    9.04    3.77
  18  -2  -2    3.36    3.63
  18   2  -2    6.59    4.99
  18  -2  -3  539.11   25.17
 -18   2   3  496.05   21.76
  18  -2  -4    6.02    3.20
 -18   2   4    8.09    3.51
  18   2  -4    7.28    5.19
 -18   2   5  460.87   23.65
  18  -2  -5  451.52   21.96
  18   2  -5  516.10   29.54
 -18   2   6   -2.13    3.94
  18  -2  -6   -2.28    2.75
  18   2  -6    1.70    3.13
  18  -2  -7  178.63   14.60
  18   2  -7  201.03   18.81
 -18   2   7  216.92   17.93
  18   2  -8    2.03    4.15
  18  -2  -8    1.11    3.23
  19  -2   0   -3.71    5.09
  19   2   0    6.66    6.65
  19  -2  -1    7.56    6.17
 -19  -2   1    4.70    2.85
  19   2  -1   13.22    8.10
 -19   2   2    1.70    2.29
  19   2  -2    8.52    5.73
  19  -2  -2    4.35    4.44
 -19  -2   2   -0.93    2.44
 -19   2   3   53.34    7.33
  19  -2  -3   44.57    7.40
  19  -2  -4   -1.04    3.13
 -19   2   4    1.21    3.07
  19   2  -4    4.71    5.18
  19   2  -5   40.20    9.45
 -19   2   5   35.45    7.15
  19  -2  -5   32.49    6.29
 -19   2   6    5.43    4.67
  19   2  -6   15.42    6.63
  19  -2  -6    5.12    3.35
  19  -2  -7   -4.94    3.74
 -19   2   7    3.95    3.89
  19   2  -7   -1.51    5.28
  19  -2  -8    1.46    3.40
  20   2   0    4.91    3.94
  20  -2   0   12.93    5.29
 -20  -2   1  229.65   12.70
  20  -2  -1  269.30   20.99
  20   2   1  264.91   21.37
  20   2  -1  287.93   23.02
 -20  -2   2    9.01    3.12
  20   2  -2   -4.20    5.30
 -20   2   2    8.26    3.91
  20  -2  -2   -2.60    5.61
  20  -2  -3  343.97   21.37
 -20   2   3  342.59   18.54
 -20   2   4    3.15    3.92
  20   2  -4   -0.24    3.93
  20  -2  -4    3.69    3.45
  20   2  -5  292.04   24.11
  20  -2  -5  270.83   17.73
 -20   2   5  257.91   18.00
 -20   2   6    7.02    5.12
  20  -2  -6    1.65    3.50
  20   2  -6    4.55    4.35
  20  -2  -7  316.40   20.51
  20   2  -7  346.55   25.99
 -21  -2   0    1.40    1.87
  21   2   0    0.61    3.98
  21  -2   0    1.79    5.85
  21  -2  -1    2.95    4.65
 -21  -2   1    1.83    2.53
  21   2  -1   12.82    7.88
  21   2   1    1.64    4.55
  21  -2  -2    1.00    4.22
 -21  -2   2   -0.79    2.81
  21   2  -2   -2.46    5.47
 -21   2   2    2.57    3.63
  21  -2  -3    9.35    4.90
  21   2  -3   -0.67    7.25
 -21   2   3    6.88    3.37
 -21  -2   3   -0.85    2.50
  21   2  -4   -3.64    4.29
 -21   2   4    1.20    2.88
  21  -2  -4    2.49    3.31
 -21   2   5    4.15    4.94
  21  -2  -5    2.07    2.57
  21   2  -5    3.47    6.12
  21  -2  -6    0.76    2.85
  21   2  -6   -3.49    3.86
 -21   2   6    0.06    4.18
  21  -2  -7   -0.40    2.97
  21   2  -7   -1.80    3.78
  22  -2   0   21.49    8.10
 -22  -2   0   32.55    5.13
  22   2   0   36.05   10.17
  22   2   1  625.63   34.63
  22  -2  -1  660.97   33.98
 -22  -2   1  602.76   22.90
  22   2  -1  630.32   35.42
  22  -2  -2    4.55    5.21
  22   2  -2    4.91    4.77
 -22  -2   2    4.81    2.85
  22  -2  -3  480.21   26.74
 -22  -2   3  414.18   20.39
 -22   2   3  441.81   22.30
 -22  -2   4    6.15    4.26
  22   2  -4    2.13    5.13
 -22   2   4   10.91    5.24
  22  -2  -4   10.36    5.32
  22   2  -5  240.16   23.36
 -22   2   5  247.04   18.48
 -22  -2   5  264.50   18.63
  22  -2  -5  226.32   17.23
 -22  -2   6   -3.76    3.88
  22   2  -6    5.72    3.80
  22  -2  -6    2.96    2.71
 -22   2   6    0.35    4.60
  22  -2  -7  222.42   17.34
  23  -2   0    5.16    7.04
  23   2   0    2.50    6.82
 -23  -2   1   10.17    4.11
  23  -2  -1   10.53    6.58
  23  -2   1   16.12    7.53
  23   2   1   -3.28    4.68
  23   2  -1   14.15    9.84
  23  -2  -2   -9.78    4.92
 -23  -2   2    2.91    3.20
  23   2  -2   -0.45    4.92
  23  -2  -3   -2.18    4.44
 -23  -2   3    1.47    2.55
 -23   2   3   -1.39    3.52
  23  -2  -4    6.52    4.78
 -23  -2   4   -1.20    3.26
  23   2  -4    5.87    6.64
 -23   2   4    2.74    3.55
 -23   2   5   15.27    5.48
  23   2  -5   10.99    6.99
  23  -2  -5   11.56    4.78
 -23  -2   5   -5.71    4.92
 -23  -2   6   -6.44    5.15
  23   2  -6   -6.66    4.75
  23  -2  -6   -4.28    2.91
  24   2   0    6.82    5.98
  24  -2   0    5.07    4.98
  24   2  -1  434.10   30.24
  24  -2   1  367.07   27.39
  24  -2  -1  439.77   27.84
  24   2   1  416.31   29.55
 -24  -2   1  403.76   19.40
 -24  -2   2    7.45    3.35
  24  -2  -2    9.47    5.21
 -24  -2   3  257.54   16.60
 -24   2   3  249.93   17.40
  24  -2  -3  293.85   21.43
  24   2  -3  244.44   24.31
  24  -2  -4    0.27    3.77
 -24  -2   4   -2.59    3.13
 -24   2   4    4.31    4.17
  24   2  -4   11.24    8.60
  24   2  -5  246.90   25.20
  24  -2  -5  291.20   20.52
 -24  -2   5  291.45   20.34
 -24   2   5  299.34   20.91
  24  -2  -6    5.10    3.29
  25  -2   0   -0.48    5.21
  25   2   0    6.44    6.80
  25   2  -1    8.69    7.47
  25  -2  -1   -1.35    4.24
  25   2   1   -1.42    6.07
  25  -2   1   -2.18    5.84
  25   2  -2   -0.50    5.18
  25  -2  -2   13.19    6.82
 -25  -2   2   -1.50    2.53
  25   2   2    0.95    6.68
 -25  -2   3   -2.27    3.67
 -25   2   3    4.71    4.51
  25   2  -3    8.97    6.16
  25  -2  -3   -4.58    4.73
 -25   2   4   -2.17    4.03
  25  -2  -4    6.14    4.50
 -25  -2   4    6.18    3.98
  25   2  -4    8.22    7.21
 -25  -2   5    6.48    3.42
  25  -2  -5   13.01    4.96
  26   2   0    5.38    7.45
  26  -2   0    8.84    5.56
  26   2   1  181.50   20.29
  26  -2  -1  197.79   19.82
  26   2  -1  204.67   21.37
  26  -2   1  199.53   20.74
  26  -2  -2    3.15    4.17
  26   2   2    7.06    7.39
  26   2  -2    3.24    5.31
  26  -2  -3  260.24   21.24
 -26  -2   3  241.39   16.83
  26   2  -3  227.55   23.80
 -26   2   4    6.93    4.50
  26   2  -4   -6.48    6.14
  26  -2  -4    7.17    5.28
 -26  -2   4   -1.44    2.92
  27  -2   0   -1.09    4.51
  27   2   0   -5.33    5.87
  27  -2   1    7.66    7.38
  27  -2  -1    4.31    6.25
  27   2  -1    4.31    6.70
  27   2   1   -2.32    4.76
  27  -2   2    2.69    5.25
  27   2  -2    3.57    7.26
  27  -2  -2    4.12    5.59
  27   2   2    5.10    5.88
  27  -2  -3   20.61    6.70
  27   2  -3   24.28    7.42
 -27  -2   4    9.54    4.81
  27  -2  -4   -4.02    4.46
  28  -2   0    6.48    6.88
  28  -2   1  322.72   26.80
  28  -2  -1  357.25   26.63
  28  -2  -2    2.90    4.60
  28  -2   2    1.97    5.70
  28  -2  -3  224.88   20.42
  29  -2   0   -1.83    4.99
  29  -2   1    0.39    4.76
  29  -2  -1   -2.98    4.30
   0   3   0    1.54    0.94
   0  -3   0    1.29    1.61
   0   3  -1   -1.14    1.11
   0  -3   1    0.73    1.18
   0   3   2    0.82    0.95
   0  -3   2   -0.69    1.29
   0  -3  -2    0.68    1.46
   0  -3   2    0.79    1.20
   0   3  -2   -2.78    1.37
   0   3   2    0.87    1.55
   0   3   3    0.57    1.01
   0   3   3   -0.09    1.36
   0   3  -3    3.42    2.15
   0   3   4    1.68    1.48
   0   3  -4    1.27    1.79
   0   3   4   -0.03    1.54
   0  -3  -4    1.21    1.65
   0   3   5    1.18    1.61
   0  -3  -5    1.37    1.75
   0   3  -5    1.47    1.94
   0   3   6   -3.18    2.86
   0   3  -6   -3.51    3.02
   0  -3  -6    0.92    2.23
   0   3  -7    1.13    3.13
   0   3   7   -3.18    2.79
   0   3   8    0.01    2.58
   0   3  -8    3.96    3.47
   0   3   9   -3.13    3.88
   0   3  -9   -1.09    3.46
   0   3 -10   -0.44    4.00
   0   3  10   -3.92    4.36
   1   3   0 1253.60   25.23
   1   3   0 1197.66   23.25
   1  -3   0 1222.07   20.78
  -1   3   0 1243.80   20.29
  -1  -3   0 1300.53   26.24
   1  -3   1  198.83    8.57
  -1  -3   1  198.84    8.34
  -1   3   1  190.81    4.67
   1  -3   1  188.53    6.57
  -1   3  -1  192.89    6.49
   1   3  -1  200.52    7.43
  -1  -3   1  204.14    7.67
  -1  -3   2  386.34   12.97
   1  -3  -2  394.65   12.28
   1   3   2  399.82   11.21
  -1   3   2  400.51   10.19
   1   3  -2  403.73   12.90
   1  -3   2  443.02   13.03
  -1   3  -2  403.21   12.28
  -1  -3   2  415.02   13.13
  -1  -3  -2  391.52   11.31
  -1   3   2  415.37   12.62
   1  -3   2  406.90   13.53
   1   3   3  222.85    9.14
   1  -3   3  223.24   10.52
   1  -3   3  249.48   10.91
  -1   3   3  219.88    9.58
   1  -3  -3  225.51    9.02
   1   3  -3  219.55   10.39
   1   3   3  240.52    9.09
  -1   3   3  220.88    8.69
  -1   3  -3  226.50   10.28
   1  -3  -4  763.45   20.98
  -1   3  -4  733.97   22.62
   1   3   4  731.24   19.68
  -1   3   4  718.20   20.18
  -1   3   4  715.96   20.65
   1   3  -4  707.64   22.44
   1   3   4  756.12   21.00
   1   3  -5  279.51   14.61
   1  -3  -5  280.91   13.39
  -1   3   5  266.75   12.73
  -1   3  -5  278.81   14.41
   1   3   5  290.10   12.36
   1  -3  -6  282.35   14.91
   1   3  -6  297.03   16.29
  -1   3   6  282.91   14.00
   1   3   6  281.05   13.39
  -1   3  -6  256.03   15.25
   1   3   7   64.63    6.89
   1   3  -7   63.10    8.34
  -1   3   7   61.68    6.87
   1  -3  -7   72.01    8.21
  -1   3  -7   69.04    8.60
   1   3  -8  128.97   12.69
  -1   3   8  131.81   11.09
   1   3   8  144.21   10.91
   1  -3  -8  136.27   12.02
  -1   3  -8  147.78   13.51
   1   3   9   77.61    8.65
  -1   3   9   67.82    8.49
   1   3  -9   79.45   10.92
  -1   3  -9   65.09   10.05
   1   3 -10  149.33   15.87
  -1   3  10  120.44   11.97
  -1   3 -10  147.33   15.86
   2   3   0    0.20    1.24
   2   3   0   -1.50    1.74
  -2  -3   0    1.16    1.28
   2  -3   1  706.68   15.22
  -2   3  -1  717.90   15.04
   2   3  -1  707.87   17.18
  -2  -3   1  715.02   17.62
  -2  -3   1  686.54   17.25
   2  -3  -1  689.15   17.70
   2  -3  -2  164.50    5.75
   2  -3   2  157.49    8.14
  -2  -3   2  167.41    8.10
  -2  -3  -2  149.05    6.07
   2  -3  -2  159.78    7.72
   2   3  -2  167.15    7.98
   2  -3   2  158.38    7.32
  -2   3   2  168.78    5.76
  -2   3  -2  159.22    8.32
  -2   3   2  149.43    7.71
  -2   3  -2  162.77    7.27
   2  -3   3    4.02    1.76
   2   3   3    1.78    1.31
   2   3  -3    2.29    1.91
  -2   3   3    3.96    2.09
   2  -3   3    3.43    1.86
   2  -3  -3    0.56    1.16
   2   3   3    2.10    1.12
  -2   3   3    2.68    1.43
  -2   3  -3    4.69    1.90
  -2   3   4   14.21    2.44
   2  -3   4   17.27    3.55
   2   3   4   11.57    2.32
   2   3   4    9.79    2.28
  -2   3  -4   14.33    3.16
   2   3  -4   14.18    3.22
  -2   3   4   13.13    2.91
   2  -3  -4   16.31    3.04
   2   3  -5    2.03    1.96
  -2   3   5    4.41    1.79
  -2   3  -5    3.56    2.20
   2  -3  -5    5.25    2.44
   2   3   5    6.23    2.19
   2  -3  -6    3.32    2.21
   2   3  -6    7.04    3.32
  -2   3  -6   12.58    4.15
  -2   3   6    2.71    2.17
   2   3   6    6.94    2.33
   2   3  -7   18.29    5.01
  -2   3   7   13.59    3.90
   2   3   7   14.54    3.74
  -2   3  -7   12.93    4.73
   2  -3  -7   14.28    4.08
  -2   3   8   -6.35    4.25
   2   3  -8   -1.69    3.32
  -2   3  -8   -6.77    4.29
   2  -3  -8    0.83    2.57
   2   3   8    2.48    2.18
  -2   3  -9    9.16    4.04
   2  -3  -9    5.71    3.92
   2   3   9    2.81    2.93
  -2   3   9    3.86    3.39
   2   3  -9    5.15    4.34
   2   3 -10    5.87    4.88
  -2   3  10   -1.98    3.88
   3   3   0  126.08    7.22
   3   3   0  120.04    5.51
  -3  -3   0  121.39    5.75
  -3   3  -1  416.85   10.42
   3   3  -1  393.55   12.56
  -3   3  -1  397.59   13.36
  -3  -3   1  415.17   13.18
   3  -3  -1  400.12   12.89
   3  -3   1  408.86   10.53
   3  -3   2  736.12   19.89
  -3   3  -2  718.21   18.11
   3  -3  -2  731.15   19.26
  -3  -3   2  757.90   20.25
  -3   3   2  712.52   15.20
  -3  -3  -2  691.64   15.18
   3  -3   2  762.06   18.40
  -3   3  -2  698.81   19.78
   3   3  -2  719.65   19.72
  -3   3   2  749.35   19.48
   3  -3  -2  750.66   15.30
   3  -3  -3  464.25   13.35
   3   3   3  463.33   14.92
  -3   3   3  475.37   13.43
  -3   3  -3  465.85   15.58
   3   3  -3  465.78   16.53
   3  -3   3  468.80   15.64
  -3   3   3  445.35   15.23
   3  -3   3  468.03   16.00
   3   3   3  459.14   12.31
   3  -3  -4  191.63    9.39
   3   3   4  190.60    8.24
   3   3  -4  190.98   11.02
  -3   3   4  187.69   10.19
  -3   3   4  186.87    9.32
  -3   3  -4  196.20   10.84
   3  -3   4  189.40   10.64
   3   3   4  213.14   10.50
  -3   3  -5  131.21    9.94
   3   3   5  131.89    7.54
  -3   3   5  122.59    8.89
   3   3  -5  127.03    9.94
   3  -3  -5  125.43    8.61
  -3   3  -6  246.09   15.00
   3   3   6  253.51   11.95
  -3   3   6  263.90   14.09
   3   3  -6  228.41   14.50
   3  -3  -6  262.19   13.85
  -3   3   7  230.49   14.32
   3  -3  -7  235.00   14.62
   3   3  -7  272.25   17.24
   3   3   7  246.03   12.72
  -3   3  -7  255.95   16.72
   3  -3  -8  208.10   15.01
   3   3   8  250.43   13.73
   3   3  -8  243.63   17.71
  -3   3  -8  250.45   17.67
  -3   3   8  222.30   14.81
  -3   3   9   47.62    7.76
   3   3  -9   72.53   10.60
  -3   3  -9   53.41    9.14
   3  -3  -9   42.33    7.71
   3   3   9   49.92    7.13
  -3   3  10   90.97   10.89
  -4  -3   0    1.05    1.02
   4   3   0    0.42    2.38
   4  -3   0    2.48    0.72
   4  -3  -1   38.50    3.76
   4  -3   1   37.94    2.85
  -4  -3   1   33.33    4.01
   4   3  -1   36.20    4.02
   4  -3  -1   33.67    1.73
   4   3   1   34.95    2.54
  -4  -3  -2   19.52    1.75
  -4   3  -2   19.18    3.05
   4  -3  -2   20.81    2.08
  -4  -3   2   18.70    3.12
  -4   3   2   20.93    2.12
   4   3  -2   14.30    2.73
   4  -3  -2   19.27    3.09
  -4   3  -2   24.07    2.87
   4  -3   2   17.62    2.32
  -4   3   2   21.70    3.53
   4  -3   3    6.21    1.96
   4  -3   3   14.24    3.09
   4  -3  -3    6.16    1.53
   4   3   3    7.10    1.72
  -4   3  -3    3.02    1.63
  -4   3   3    7.54    2.39
  -4   3   3    8.35    1.98
   4   3  -3    3.00    2.01
   4  -3  -4    2.38    1.65
   4  -3   4    1.48    1.37
   4   3  -4    2.27    2.00
   4   3   4    1.05    1.47
  -4   3  -4    2.89    2.03
  -4   3   4    2.55    1.71
  -4   3   4    2.02    1.40
   4   3  -5    3.08    2.59
   4   3   5    1.16    1.52
  -4   3  -5    1.39    1.99
   4  -3  -5    3.16    1.89
  -4   3   5    1.60    2.15
   4   3  -6   23.01    4.95
  -4   3  -6   27.07    5.05
   4  -3  -6   28.59    4.82
   4   3   6   24.69    3.59
  -4   3   6   21.47    4.38
   4   3  -7   30.11    6.27
  -4   3   7   23.73    5.22
  -4   3  -7   19.80    5.06
   4   3   7   19.79    3.59
   4  -3  -7   24.08    4.70
   4   3   8    3.11    2.87
   4   3  -8   -8.98    4.08
   4  -3  -8   -0.42    2.46
  -4   3  -8    3.56    3.66
  -4   3   8    1.50    3.49
  -4   3   9    4.98    3.00
   4   3  -9   13.92    5.44
   4  -3  -9    4.58    3.18
  -4   3  -9    6.74    4.42
  -4   3  10   -2.56    4.29
   4  -3 -10   -0.18    3.01
   5   3   0  171.93   10.09
  -5  -3   0  161.42    6.38
   5  -3  -1   82.06    5.74
  -5  -3   1   83.44    6.54
   5  -3  -1   83.66    3.53
   5  -3   1   84.92    4.46
   5   3  -1   77.97    6.22
   5  -3   2  430.24   13.31
  -5  -3  -2  428.93    9.30
  -5   3   2  448.17   11.71
   5   3  -2  427.22   15.48
   5  -3  -2  459.20   11.25
   5  -3  -2  473.99   15.38
  -5   3  -2  432.96   15.11
   5  -3   3   86.88    6.70
   5   3  -3   92.97    7.34
  -5   3  -3   91.44    6.56
  -5   3   3   88.70    5.39
   5  -3  -3   90.40    5.37
   5  -3   3   89.78    6.45
   5   3   4  255.16    8.73
  -5   3   4  262.89   11.48
   5  -3   4  268.63   12.72
   5  -3  -4  266.85   11.18
  -5   3   4  273.29   13.06
  -5   3  -4  278.77   13.29
   5   3  -4  271.18   13.84
  -5   3  -5  137.92   10.21
   5  -3  -5  128.33    8.55
  -5   3   5  143.44   10.08
   5   3   5  132.66    6.83
   5   3  -5  146.23   10.79
   5  -3  -6  409.98   17.50
  -5   3  -6  399.15   19.65
  -5   3   6  383.85   18.20
   5   3   6  408.04   14.38
   5   3  -6  394.49   19.84
  -5   3  -7  144.51   12.49
  -5   3   7  107.04   10.26
   5  -3  -7  122.92   10.34
   5   3   7  111.89    7.94
   5   3  -7  117.62   11.44
   5  -3  -8  271.45   16.79
   5   3   8  287.02   14.07
  -5   3   8  277.27   17.24
   5   3  -8  297.91   19.72
   5   3  -9  137.10   14.50
   5  -3  -9  123.20   12.38
  -5   3   9  113.95   11.98
   5  -3 -10  106.67   12.46
  -5   3  10  113.36   12.48
   6   3   0   -0.46    2.53
   6  -3   1   21.50    2.49
   6   3  -1   16.15    3.67
  -6  -3   1   24.61    4.29
   6  -3  -1   16.95    2.00
   6  -3  -1   14.04    2.97
   6   3  -2   17.57    3.51
  -6   3  -2   18.96    3.32
   6  -3   2   17.65    2.67
  -6   3   2   18.78    2.37
   6  -3  -2   18.39    2.21
  -6   3  -3   48.64    4.89
  -6   3   3   49.07    4.12
   6   3  -3   44.09    5.46
   6  -3   3   35.52    4.03
   6  -3  -3   53.78    4.21
   6  -3  -4   20.00    3.04
   6  -3   4   26.82    4.28
  -6   3   4   24.50    3.34
  -6   3   4   20.98    3.83
   6   3   4   23.54    2.39
   6   3  -4   24.05    4.45
   6   3  -5    6.10    3.14
  -6   3   5    3.08    3.06
   6  -3  -5    5.43    2.29
   6   3   5    3.19    1.53
   6   3  -6   45.17    6.82
   6  -3  -6   59.82    6.73
   6   3   6   60.44    5.04
  -6   3   6   57.63    7.11
  -6   3   7    4.99    3.51
   6   3  -7    6.84    3.76
   6  -3  -7    2.07    2.08
   6   3   7    2.77    1.74
   6  -3  -8   -2.84    3.53
  -6   3   8    4.06    3.21
   6   3  -8    3.18    3.85
   6  -3  -9    3.61    3.92
  -6   3   9    3.09    2.96
   6   3  -9   -0.42    3.48
  -6   3  10    4.04    4.85
   6  -3 -10    1.97    3.83
   7   3   0  747.71   24.94
   7  -3   0  723.43   20.01
   7   3  -1  528.82   19.50
   7  -3  -1  572.36   17.58
  -7  -3  -1  537.90   11.90
   7  -3  -1  552.79   14.64
  -7   3  -2  271.32   12.40
  -7   3   2  283.36   10.80
   7  -3   2  287.01   11.11
   7   3  -2  276.07   13.47
   7  -3  -2  289.84    9.61
  -7   3   3  202.29    9.01
   7   3  -3  194.76   11.47
   7  -3  -3  212.26    8.77
  -7   3  -3  207.80   10.38
   7  -3  -4  618.06   18.49
  -7   3   4  602.85   19.00
   7   3  -4  582.54   22.10
   7   3   5  218.61    8.10
   7   3  -5  224.83   14.15
  -7   3   5  243.21   13.88
   7  -3  -5  238.26   11.91
   7  -3  -6  288.04   14.58
   7   3   6  277.87   10.53
   7   3  -6  281.56   16.99
  -7   3   6  278.09   16.03
   7  -3  -7  106.29    9.65
   7   3  -7  110.77   11.19
  -7   3   7   97.62   10.00
   7   3   7   98.78    6.74
  -7   3   8  141.77   12.63
   7  -3  -8  153.84   12.52
   7   3  -8  156.96   14.59
  -7   3   9   63.15    9.23
   7  -3  -9   73.12    9.54
   7   3  -9   64.84   10.38
   7  -3 -10  184.84   16.26
  -7   3  10  170.29   15.67
   8  -3   0    0.47    1.73
   8   3   0    1.06    3.46
   8  -3  -1   -2.90    1.73
  -8  -3  -1   -0.19    0.62
   8   3  -1    1.64    2.63
   8  -3  -1    0.88    1.58
  -8   3   2    2.82    2.21
   8   3  -2    3.17    2.47
   8  -3   2   -1.75    1.33
  -8   3  -2   -0.19    1.80
   8  -3  -2    2.41    1.55
  -8   3  -3   41.46    4.83
   8   3  -3   36.56    5.15
  -8   3   3   36.86    4.21
   8  -3  -3   40.57    3.95
  -8   3   4    1.31    2.06
   8   3  -4    1.24    1.94
   8  -3  -5    8.38    2.58
   8   3   5    6.97    1.43
  -8   3   5    9.28    3.08
   8   3  -5    9.49    3.55
  -8   3   6    3.56    4.29
   8  -3  -6    4.75    2.98
   8   3   6    8.08    1.98
   8   3  -6    9.97    3.83
   8  -3  -7    0.64    2.14
  -8   3   7    0.94    3.51
   8   3   7    3.22    1.80
   8   3  -7    0.81    2.44
   8  -3  -8    0.45    2.90
  -8   3   8   -2.03    3.59
   8   3  -8    0.31    3.01
   8   3  -9   -0.40    3.19
   8  -3  -9   -0.70    2.76
  -8   3   9   -2.73    2.93
  -8   3  10    3.46    4.50
   8  -3 -10    1.50    3.91
   9  -3   0  807.44   22.37
   9   3   0  764.97   28.08
   9   3  -1  226.32   14.11
   9  -3  -1  252.27   11.57
  -9  -3  -1  246.48    7.22
   9  -3  -1  259.36   12.05
   9   3  -2  704.37   25.26
   9  -3  -2  715.55   18.90
   9  -3   2  765.19   21.13
  -9   3   3  335.52   13.80
   9   3  -3  306.54   15.89
   9  -3  -3  302.10   11.82
  -9   3  -3  317.17   14.01
  -9   3   4  355.95   16.68
  -9   3   4  392.00   15.91
   9   3  -4  379.48   18.31
   9  -3  -4  412.63   15.20
   9   3   5   96.55    3.94
   9  -3  -5   89.75    7.51
   9   3  -5  108.77   10.09
  -9   3   5   95.56    8.94
  -9   3   6  197.92   13.75
   9   3  -6  176.66   13.85
   9   3   6  195.32    7.41
   9  -3  -6  188.05   12.02
  -9   3   7   83.39    9.46
   9   3  -7  100.64   11.05
   9  -3  -7  101.84    9.74
   9  -3  -8  157.71   12.99
  -9   3   8  169.30   14.29
   9   3  -8  182.49   16.02
   9   3  -9   84.80   11.47
   9  -3  -9   86.47   10.47
  -9   3   9   74.98   10.23
   9  -3 -10   82.27   11.23
  10   3   0    5.17    4.51
  10  -3   0    2.51    1.87
  10  -3  -1    7.85    3.59
  10   3  -1    1.65    3.66
  10  -3  -1    1.37    1.69
  10  -3  -2   64.00    5.26
  10   3  -2   84.78    8.89
 -10   3   3   11.65    3.14
  10   3  -3   14.41    4.24
 -10   3  -3   14.18    3.28
  10  -3  -3   12.87    2.44
  10  -3  -4   79.82    6.69
  10   3  -4   90.63    8.97
 -10   3   4   73.66    7.40
 -10   3   5   16.67    3.83
  10   3  -5   15.52    3.91
  10  -3  -5   16.05    3.69
  10  -3  -6   54.45    6.47
 -10   3   6   44.63    7.17
  10   3  -6   50.58    7.73
  10   3  -7    6.61    3.43
  10  -3  -7   -4.38    3.06
 -10   3   7    0.05    3.31
  10  -3  -8    2.95    2.88
  10   3  -8    4.44    4.47
 -10   3   8   -5.88    4.36
  10   3  -9    8.63    4.77
 -10   3   9    3.47    3.86
  10  -3  -9    4.86    3.43
  10  -3 -10   -4.98    3.63
  11   3   0  580.72   25.47
  11  -3   0  563.79   18.64
  11  -3   1  272.78   12.20
  11   3  -1  281.40   17.13
  11  -3  -1  267.07   14.56
  11  -3  -2  209.29   10.45
  11   3  -2  216.45   14.72
 -11   3   3   98.62    8.54
  11   3  -3  103.18    9.89
  11  -3  -3  102.21    7.18
 -11   3  -3  102.59    8.18
 -11   3   4  245.06   14.08
  11   3  -4  245.06   15.51
  11  -3  -4  237.63   11.95
  11   3  -5  121.85   11.43
 -11   3   5  144.34   11.55
  11  -3  -5  144.84    9.94
 -11   3   6  283.71   17.33
  11   3  -6  283.55   18.20
  11  -3  -6  270.64   14.90
 -11   3   7   87.33   10.55
  11   3  -7   91.55   10.98
  11  -3  -7  103.68    9.86
 -11   3   8  133.51   13.30
  11   3  -8  155.52   15.10
  11  -3  -8  128.51   11.94
 -11   3   9   42.20    8.18
  11  -3  -9   54.85    8.61
  12   3   0    7.54    4.37
  12  -3  -1    4.46    3.17
  12   3  -1    1.45    3.12
  12  -3   1    0.99    1.69
  12   3  -2    1.91    3.29
  12  -3  -2    3.66    2.05
 -12   3   2    5.18    2.71
 -12   3  -3   -0.12    2.16
 -12   3   3    1.75    2.08
 -12   3   3    0.34    2.59
  12  -3  -3    1.26    2.06
 -12   3   4   55.36    6.74
  12   3  -4   52.28    7.60
  12  -3  -4   62.60    6.09
  12  -3  -5   14.97    3.57
  12   3  -5   12.16    3.60
 -12   3   5   11.08    3.58
 -12   3   6   20.26    5.48
  12   3  -6   27.65    6.65
  12  -3  -6   21.22    4.57
  12   3  -7    5.64    2.93
  12  -3  -7    6.40    2.85
 -12   3   7   13.93    4.95
 -12   3   8    0.52    3.87
  12   3  -8    0.32    3.41
  12  -3  -8    4.24    3.23
  12  -3  -9    7.90    3.97
 -12   3   9    2.82    4.94
  12   3  -9    0.68    4.29
  13   3   0  179.26   14.88
 -13  -3  -1  306.59    9.35
  13  -3  -1  319.65   18.09
  13   3  -1  320.11   20.10
  13  -3  -2  519.95   19.50
  13   3  -2  484.64   25.02
  13  -3   2  500.44   17.73
 -13   3   2  496.09   19.70
 -13   3   3  198.03   12.58
  13   3  -3  246.50   17.04
  13  -3  -3  229.42   11.84
  13   3  -4  244.65   16.93
  13  -3  -4  257.20   13.03
 -13   3   4  242.18   14.51
  13   3  -5  214.84   16.05
 -13   3   5  213.15   14.73
  13  -3  -5  218.03   12.83
 -13   3   6  187.40   14.78
  13   3  -6  210.55   16.36
  13  -3  -6  197.02   12.98
  13   3  -7   89.70   11.54
  13  -3  -7   87.35    9.22
 -13   3   7   86.68   10.53
 -13   3   8  190.27   16.38
  13  -3  -8  203.65   15.26
  13   3  -8  214.82   18.24
  13  -3  -9   43.79    7.90
  14   3   0    3.39    4.99
  14   3  -1    5.76    4.10
  14  -3  -1    2.62    3.74
 -14  -3  -1    3.93    1.30
 -14   3   2   37.88    5.63
  14  -3  -2   40.31    5.49
  14   3  -2   41.34    7.98
 -14   3   3    2.76    3.02
  14  -3  -3    6.40    2.93
  14   3  -3   -1.16    3.09
 -14   3   4    2.87    2.44
  14   3  -4   -0.40    2.64
  14  -3  -4    1.88    1.71
 -14   3   5    0.24    2.71
  14   3  -5    2.83    3.60
  14  -3  -5    0.31    2.21
  14  -3  -6   24.39    4.78
  14   3  -6   29.66    6.93
  14  -3  -7   -1.13    2.31
  14   3  -7   -0.13    3.27
 -14   3   8   -0.21    3.95
  14   3  -8    0.49    3.90
  14  -3  -8    4.49    3.69
  14  -3  -9    3.43    3.08
  15   3   0  570.07   28.55
  15  -3  -1   44.88    8.05
  15   3  -1   46.25    8.99
 -15  -3  -1   41.50    3.74
  15  -3  -2  442.28   19.84
  15   3  -2  419.49   25.07
 -15   3   2  396.07   18.17
  15  -3  -3  255.97   13.72
  15   3  -3  223.14   18.26
 -15   3   3  240.71   14.27
  15   3  -4  366.74   22.91
  15  -3  -4  365.07   16.81
 -15   3   4  379.74   19.15
 -15   3   5   79.55    9.33
  15   3  -5   78.42   11.03
  15  -3  -5   58.96    7.05
  15   3  -6  253.67   19.11
  15  -3  -6  235.24   14.81
 -15   3   6  244.18   17.42
  15  -3  -7  141.62   12.15
 -15   3   7  104.16   12.14
  15   3  -7  113.13   13.34
  15  -3  -8   84.42    9.95
 -15   3   8   89.83   11.66
  15   3  -8   82.77   11.85
  16   3   0    3.89    4.94
  16  -3   0    3.68    4.99
 -16  -3  -1    3.05    1.57
  16   3  -1   -1.80    3.96
  16   3  -2   16.01    5.87
  16  -3  -2   19.29    4.70
 -16   3   2   25.59    5.10
  16  -3  -3   30.11    5.09
  16   3  -3   33.61    6.55
 -16   3   3   38.50    6.18
 -16   3   4    2.07    2.70
  16  -3  -4    6.66    2.69
 -16   3   5   -3.17    3.72
  16   3  -5    5.80    5.52
  16  -3  -5   -3.24    2.28
 -16   3   6   40.70    7.50
  16  -3  -6   34.20    5.83
  16   3  -6   35.55    8.01
  16   3  -7   -1.47    4.06
 -16   3   7   -1.66    3.02
  16  -3  -7    2.41    3.68
 -16   3   8    0.21    3.26
  16   3  -8   -0.86    3.12
  17   3   0  183.28   16.66
 -17  -3   0  168.42    8.94
  17  -3   0  186.43   16.22
  17   3  -1  207.09   18.86
  17  -3  -1  225.82   17.25
 -17  -3  -1  198.33    8.81
  17   3  -2  196.19   18.33
  17  -3  -2  184.24   13.97
 -17   3   2  193.01   12.73
  17   3  -3   54.31    9.88
  17  -3  -3   82.39    8.29
 -17   3  -3   45.50    7.25
 -17   3   3   78.57    8.83
 -17   3   4  266.12   16.15
  17  -3  -4  254.02   14.20
  17   3  -4  254.95   20.82
 -17   3   5  150.09   13.35
  17   3  -5  153.83   16.17
  17  -3  -5  152.74   11.72
  17   3  -6  213.45   18.90
  17  -3  -6  198.20   14.01
 -17   3   6  215.82   17.17
 -17   3   7   85.73   11.47
  17  -3  -7   87.22    9.77
  17   3  -7   98.44   13.22
  17   3  -8  201.54   19.34
  17  -3  -8  184.71   15.09
  18  -3   0    3.29    6.08
  18   3   0    2.43    4.45
  18   3   1   -1.64    4.49
  18  -3  -1    8.28    5.14
  18   3  -1    6.47    6.54
 -18  -3  -1    2.31    1.70
  18   3  -2   16.21    6.48
  18  -3  -2   17.02    4.86
 -18   3   2   22.56    5.51
  18  -3  -3    2.25    3.27
  18   3  -3   -0.77    5.37
 -18   3  -3   -0.97    3.46
 -18   3   3    4.56    3.56
 -18   3  -4    1.26    1.61
  18  -3  -4    2.88    3.50
 -18   3   4    0.52    3.38
  18   3  -4   -0.91    3.50
 -18   3   5    1.81    3.13
  18   3  -5    5.61    4.90
  18  -3  -5    2.71    2.68
 -18   3   6    7.01    4.46
  18   3  -6    7.96    5.71
  18  -3  -6   -0.41    2.41
  18   3  -7   -0.42    3.42
 -18   3   7    6.18    4.65
  19  -3   0  307.62   21.37
  19   3   0  272.39   21.35
  19   3   1  161.73   16.51
  19   3  -1  168.19   17.81
  19  -3  -1  173.05   15.71
 -19  -3   1  132.17    9.16
 -19  -3  -1  156.84    8.29
  19   3  -2  137.05   16.04
  19  -3  -2  123.89   12.39
  19  -3  -3  118.56   10.96
 -19   3  -3   82.68    9.87
  19   3  -3  100.18   13.80
 -19   3   3   98.09   10.12
  19  -3  -4  131.19   11.17
  19   3  -4  111.20   15.47
 -19   3  -4  122.64   10.42
 -19   3   4  132.94   12.20
  19  -3  -5  115.79   10.65
 -19   3   5  116.50   11.96
  19   3  -5  123.00   15.88
  19   3  -6  230.60   21.32
  19  -3  -6  218.68   15.43
 -19   3   6  228.38   18.17
  19  -3  -7   51.72    7.79
 -19   3   7   56.44    9.81
  19   3  -7   56.46   11.07
  20  -3   0    3.39    5.33
  20   3   0    4.52    5.44
 -20  -3   1    5.88    2.96
  20   3   1   19.82    7.81
  20   3  -1    7.34    6.87
  20  -3  -1   22.47    7.03
  20  -3  -2   10.60    4.76
  20   3  -2   18.31    7.90
 -20   3  -3    9.87    4.88
  20  -3  -3   16.79    4.46
 -20   3   3    8.97    4.05
  20   3  -3   11.21    4.80
  20  -3  -4    1.12    2.45
  20   3  -4    9.07    6.54
 -20   3   4    7.77    3.56
  20   3  -5    6.91    6.51
 -20   3   5    2.65    3.82
  20  -3  -5   10.41    4.04
  20   3  -6    3.92    4.58
 -20   3   6    2.60    3.45
  20  -3  -6   -1.90    2.84
  20   3  -7   -0.56    4.34
  21  -3   0  277.88   20.90
  21   3   0  246.43   21.09
  21   3   1  127.40   15.87
 -21  -3   1  130.86    9.57
  21   3  -1  139.88   16.54
  21  -3  -1  134.04   14.22
  21  -3  -2  509.78   26.48
  21   3  -2  496.57   32.34
 -21  -3   2  484.17   20.34
  21   3  -3   45.33   10.37
  21  -3  -3   70.18    9.35
 -21   3   3   66.08    8.09
  21  -3  -4  216.13   15.36
 -21   3   4  243.19   17.04
  21   3  -5   40.19   10.10
  21  -3  -5   75.02    8.91
 -21   3   5   61.37    9.70
  21   3  -6   95.23   14.94
 -21   3   6   80.03   11.36
  21  -3  -6   78.63    9.31
  22  -3   0    1.94    5.00
  22   3   0    8.69    8.81
  22   3   1    6.34    6.08
  22   3  -1   15.96    6.72
  22  -3  -1    7.65    5.48
 -22  -3   1    8.91    3.29
  22   3  -2   -0.15    5.28
  22  -3  -2    8.33    4.69
 -22  -3   2    1.20    2.68
 -22   3   3   -0.48    3.17
  22   3  -3   -3.27    5.82
  22  -3  -3    0.55    3.49
 -22  -3   3   -1.90    3.30
  22   3  -4   -1.06    5.53
  22  -3  -4   10.60    4.20
 -22   3   4    7.92    4.95
  22   3  -5    4.14    5.08
  22  -3  -5    6.66    3.45
 -22   3   5   -0.32    4.34
  22   3  -6    5.33    4.62
  23  -3   0  370.00   25.18
  23   3   0  340.29   26.10
  23   3   1  136.41   16.74
  23   3  -1  151.39   17.79
  23  -3  -1  147.26   15.32
  23  -3   1  170.40   17.84
 -23  -3   1  147.17   10.92
 -23  -3   2  158.81   11.81
  23   3  -2  189.80   20.29
  23  -3  -2  163.41   15.46
  23   3  -3  168.12   19.40
 -23  -3   3  185.28   13.63
  23  -3  -3  190.88   15.94
 -23  -3   4  163.65   14.08
 -23   3   4  187.67   15.49
  23  -3  -4  173.60   14.36
  23   3  -5   22.51    7.65
 -23   3   5   46.34    8.71
  23  -3  -5   41.32    7.23
  24   3   0    2.28    7.64
  24  -3   0   -0.80    5.28
  24  -3   1   -6.12    4.23
  24  -3  -1    4.44    6.41
  24   3  -1    2.93    5.34
  24   3   1   -4.58    4.01
  24   3  -2    2.77    5.42
  24   3   2    8.38    7.25
  24  -3  -2   -3.47    3.34
 -24  -3   2   -0.12    2.39
  24   3  -3   -5.53    8.71
  24  -3  -3    0.12    3.24
 -24  -3   3    1.27    3.56
 -24   3   4   -1.84    4.16
  24   3  -4    3.57    5.92
  24  -3  -4   -4.52    3.40
 -24  -3   4   -6.71    4.12
 -24  -3   5    6.23    3.33
 -24   3   5    4.43    4.05
  25  -3   0  155.93   17.50
  25   3   0  137.47   17.24
  25  -3   1   62.00   11.37
  25   3   1   79.68   13.58
  25  -3  -1   80.03   10.78
  25   3  -1  103.51   15.23
  25   3   2  123.55   17.61
  25  -3  -2  148.58   15.34
  25   3  -2  147.76   18.29
 -25  -3   3   44.57    7.27
  25   3  -3   38.17    9.02
  25  -3  -3   64.49    9.80
  25   3  -4  109.76   17.77
 -25  -3   4  114.82   12.20
 -25  -3   5   59.59    9.96
  26  -3   0    2.17    6.12
  26   3   0   11.86    8.24
  26  -3   1    3.85    5.98
  26  -3  -1    3.49    4.40
  26   3  -1    7.18    5.82
  26   3   1    1.46    5.23
  26   3   2   -3.41    4.32
  26   3  -2    8.13    7.35
  26  -3  -2   -1.72    3.61
  26  -3  -3   -6.70    5.11
  26   3  -3  -15.20    8.80
 -26  -3   4    6.51    4.35
  27  -3   0  193.85   19.20
  27   3   0  146.09   18.13
  27   3   1   79.73   14.72
  27  -3  -1   92.60   12.89
  27  -3   1   68.28   12.59
  27   3  -1   54.84   12.54
  27  -3   2  142.69   18.28
  27   3  -2  139.99   18.61
  27  -3  -2  146.13   15.50
  28  -3   0   -0.15    5.62
  28  -3   1    0.82    6.64
  28  -3  -1   -1.61    5.26
  28  -3   2   -0.95    6.88
  29  -3   0   77.58   13.11
  29  -3   1   42.86   11.06
   0  -4   0 9999.00  149.43
   0   4   0 9675.40  146.28
   0  -4   1 1206.90   27.75
   0   4  -1 1145.87   23.43
   0  -4   1 1175.99   24.08
   0  -4   2 1632.88   33.02
   0   4   2 1594.37   28.91
   0  -4  -2 1576.66   32.59
   0  -4   2 1605.52   35.15
   0   4  -2 1543.01   32.22
   0  -4   3  289.83   12.34
   0   4  -3  302.43   12.36
   0   4   3  290.39   11.41
   0  -4   3  303.25   13.18
   0   4   3  298.34   10.27
   0   4   4 1157.56   28.17
   0   4  -4 1172.23   30.81
   0   4   4 1163.86   27.65
   0   4   5  163.79    9.70
   0   4  -5  155.80   10.99
   0   4   6  932.95   27.61
   0   4  -6  906.03   30.97
   0   4   7    6.06    3.04
   0   4  -7    9.26    3.92
   0   4   8  222.23   14.16
   0   4  -8  243.23   17.74
   0   4  -9    0.98    3.48
   0   4   9    2.71    2.78
  -1  -4   0    1.30    1.81
   1  -4   0    1.52    1.29
   1   4   0    0.95    1.34
   1   4   0    1.13    1.75
  -1   4   0   -0.84    0.69
  -1   4  -1    2.57    1.33
   1   4  -1    1.27    1.48
  -1  -4   1    2.24    1.27
  -1  -4   1    3.53    2.17
   1  -4   1    1.34    1.11
   1   4  -1    1.18    1.40
   1  -4  -2   83.95    5.92
  -1  -4  -2   85.09    5.46
  -1  -4   2   83.56    5.80
   1  -4   2   81.85    5.40
   1   4  -2   95.44    6.10
  -1   4  -2   84.95    5.45
  -1  -4   2   98.22    6.69
   1  -4   2   89.50    6.68
  -1   4   2   82.52    3.96
   1  -4   3   36.55    4.54
  -1   4  -3   28.56    3.94
  -1   4   3   27.74    2.97
  -1   4   3   34.69    4.29
  -1  -4   3   23.50    3.54
   1   4  -3   25.64    3.84
   1   4   3   38.69    3.86
   1  -4   3   34.30    4.06
  -1  -4   3   24.82    3.74
  -1   4  -4    3.49    2.32
   1   4   4    2.80    1.59
   1   4  -4    2.30    1.71
  -1   4   4    0.21    1.20
  -1   4   4    4.23    2.54
   1   4   4    0.53    1.45
  -1   4   5   49.53    5.67
   1   4   5   54.96    5.57
  -1   4  -5   48.15    5.91
   1   4  -5   51.32    6.40
   1   4  -6    2.20    2.48
  -1   4  -6   -0.08    2.30
   1   4   6    4.58    2.32
  -1   4   6    3.06    2.23
  -1   4   7    4.16    2.48
   1   4  -7    5.91    3.46
  -1   4  -7    3.64    2.87
   1   4   7    7.33    2.96
  -1   4   8   29.37    5.75
   1   4  -8   22.04    6.00
  -1   4  -8   30.68    6.29
   1   4   8   25.97    4.89
   1   4  -9    6.23    5.02
  -1   4  -9    4.51    4.48
   1   4   9    4.40    2.49
  -1   4   9    0.98    3.25
   2  -4   0  635.28   12.22
   2   4   0  621.92   16.34
  -2   4   0  664.09   11.78
   2   4   0  653.34   17.40
  -2   4  -1   22.84    2.34
   2   4  -1   23.47    3.10
  -2  -4   1   24.96    3.20
  -2  -4   1   24.04    3.25
   2  -4   1   22.79    2.35
   2  -4   2 2070.01   42.35
  -2  -4   2 2065.62   40.87
   2   4  -2 2031.19   40.30
   2  -4   2 2025.38   38.96
   2  -4  -2 2012.99   40.39
  -2   4   2 2000.77   33.59
  -2  -4   2 1996.24   40.94
  -2   4  -2 1991.70   38.19
  -2  -4  -2 1976.22   37.55
  -2   4   3    3.02    1.14
   2   4  -3    2.06    2.05
   2  -4   3    4.88    2.24
  -2   4  -3    5.79    1.95
  -2  -4   3    6.40    1.99
   2   4   3    1.12    1.39
  -2   4   3    5.04    2.39
   2  -4   3    3.55    1.85
   2   4   4 1091.95   27.15
  -2   4   4 1097.66   28.37
   2   4  -4 1089.67   30.09
   2  -4  -4 1125.06   26.64
  -2   4   4 1055.99   25.64
   2   4   4 1072.78   25.47
  -2   4  -4 1094.49   29.29
   2   4  -5   30.38    5.04
   2   4   5   38.52    4.35
  -2   4  -5   31.33    4.94
  -2   4   5   42.47    5.57
   2  -4  -5   32.94    4.60
  -2   4  -6  458.04   20.87
   2   4   6  446.70   16.99
   2  -4  -6  440.84   18.73
   2   4  -6  447.34   21.12
  -2   4   6  473.44   19.40
   2   4  -7   54.28    7.97
  -2   4   7   40.31    5.96
  -2   4  -7   33.45    6.43
   2  -4  -7   45.25    6.70
   2   4   7   36.57    5.33
   2   4  -8  628.32   29.12
   2   4   8  596.14   22.99
  -2   4  -8  641.78   29.33
  -2   4   8  595.76   25.19
   2   4  -9   43.71    8.55
   2   4   9   28.27    4.72
  -2   4  -9   36.28    7.81
  -2   4   9   49.43    7.63
  -2   4  10  298.10   19.56
   3   4   0   -1.08    1.47
   3   4   0    3.27    2.25
  -3  -4   0    1.86    1.72
   3  -4   0    0.45    0.49
   3  -4   1   23.36    2.38
  -3  -4   1   17.27    2.90
  -3  -4   1   25.34    3.67
  -3   4  -1   17.70    2.07
   3   4  -1   20.30    3.25
   3   4   1   24.58    2.87
  -3  -4   2   44.21    4.47
  -3   4   2   45.80    2.63
   3   4  -2   50.86    4.96
  -3  -4   2   46.53    4.70
  -3   4  -2   44.93    3.92
   3  -4   2   48.21    4.16
   3  -4  -2   54.81    5.05
  -3  -4  -2   47.36    3.77
   3  -4   3   41.40    4.44
   3  -4   3   36.46    4.74
   3  -4  -3   35.99    3.41
  -3   4  -3   36.21    4.26
   3   4   3   32.94    3.76
  -3   4   3   41.05    4.87
   3   4  -3   37.18    4.64
  -3   4   3   32.07    3.10
   3   4  -4   33.68    5.00
   3   4   4   32.37    3.50
  -3   4  -4   37.68    4.87
   3   4   4   30.89    4.20
   3  -4  -4   35.18    3.94
  -3   4   4   40.11    5.08
  -3   4   4   32.93    3.89
   3   4  -5    1.82    2.68
  -3   4   5    3.33    2.34
   3   4   5    1.71    2.02
  -3   4  -5   -0.66    2.32
   3  -4  -5    1.10    1.57
   3   4   6   33.77    4.57
  -3   4   6   30.03    5.15
  -3   4  -6   28.68    5.46
   3   4  -6   31.69    5.74
   3  -4  -6   30.52    4.60
  -3   4   7    5.94    3.62
   3   4  -7    2.12    3.12
   3   4   7    3.32    2.51
  -3   4  -7    0.01    3.29
   3  -4  -7    8.77    3.59
   3   4  -8    1.88    3.01
   3   4   8   -1.49    2.34
  -3   4  -8    0.53    3.23
   3  -4  -8   -0.21    2.66
  -3   4   8    1.14    3.02
   3   4  -9   -3.88    3.36
  -3   4  -9    6.97    4.43
  -3   4   9    0.55    3.35
  -3   4  10    9.36    4.19
  -4  -4   0  988.44   22.59
   4  -4   0  993.05   16.85
   4   4   0  962.23   25.14
   4  -4   1    3.46    1.31
  -4  -4   1    4.71    2.50
   4   4   1    1.56    1.23
   4   4  -1   -1.55    2.41
  -4  -4   1    3.43    1.68
  -4   4  -1    2.14    1.14
   4  -4  -1    4.67    1.99
   4  -4  -2 1134.14   20.45
  -4  -4   2 1186.35   29.11
  -4   4  -2 1127.07   24.95
  -4   4   2 1120.81   20.72
   4   4  -2 1112.14   27.96
   4  -4   2 1158.92   25.27
  -4  -4  -2 1097.98   22.85
   4  -4  -2 1108.37   27.63
  -4   4  -2 1102.83   28.95
   4  -4   3   96.23    7.58
  -4   4  -3   95.65    6.73
  -4   4   3   90.37    5.07
   4   4  -3   84.76    6.97
   4  -4   3   86.56    6.35
   4  -4  -3   93.19    5.18
  -4   4   3  100.32    7.51
   4  -4  -4 1013.39   24.51
  -4   4  -4 1007.13   28.19
  -4   4   4  933.28   23.85
   4   4  -4  982.60   29.13
  -4   4   4 1010.66   27.88
  -4   4  -5    7.59    3.16
   4   4  -5    8.81    4.07
   4  -4  -5    6.59    2.19
  -4   4   5    6.80    2.78
   4   4   5    8.75    2.47
   4   4   6  929.56   25.08
  -4   4  -6  903.96   31.23
   4  -4  -6  963.14   28.52
  -4   4   6  959.72   30.49
   4   4  -6  979.80   33.06
  -4   4   7   87.41    8.97
   4   4  -7   81.00    9.73
  -4   4  -7   82.32    9.70
   4   4   7   83.62    7.13
   4  -4  -7   90.00    8.79
  -4   4  -8  460.66   24.75
   4   4   8  442.94   18.38
  -4   4   8  444.88   22.29
   4  -4  -8  451.67   21.94
   4   4  -8  464.95   25.40
   4   4  -9   30.78    7.56
  -4   4  -9   17.95    6.13
   4  -4  -9   34.56    6.75
  -4   4   9   22.01    5.73
  -4   4  10  289.08   19.74
  -5  -4   0    1.24    1.32
   5  -4   0    0.99    0.62
   5   4   0   -1.80    2.68
  -5  -4   1   18.36    2.88
  -5  -4   1   20.07    3.87
   5  -4   1   17.15    2.09
   5   4  -1   21.03    3.71
   5   4   1   17.55    2.19
   5  -4  -1   22.62    3.90
   5  -4  -2   11.69    2.75
   5  -4   2   17.67    2.46
  -5   4   2   17.51    1.96
  -5   4  -2   22.17    3.72
   5   4  -2   17.29    3.49
  -5  -4  -2   17.11    2.12
  -5   4  -2   17.13    2.62
   5  -4  -2   17.85    1.71
   5  -4   3   12.59    2.73
   5  -4  -3   26.63    2.75
  -5   4   3   23.39    2.83
  -5   4  -3   13.75    3.27
  -5   4  -3   26.04    3.58
   5   4  -3   19.93    3.64
  -5   4   4   99.40    8.19
  -5   4   4   85.17    6.21
   5   4  -4  102.36    8.82
  -5   4  -4   90.88    7.64
   5  -4  -4  101.45    6.38
   5  -4  -5   29.26    4.18
   5   4  -5   36.80    5.79
  -5   4  -5   30.62    4.99
  -5   4   5   36.40    5.38
   5   4   5   33.81    3.68
  -5   4   6   13.10    4.32
   5   4  -6    3.89    3.41
   5  -4  -6    0.51    1.97
  -5   4  -6   12.32    4.02
   5   4   6    9.15    2.91
  -5   4   7    4.16    3.58
   5   4  -7    8.25    3.67
   5   4   7    3.33    2.23
   5  -4  -7    0.35    2.78
  -5   4  -7    2.82    2.91
   5   4  -8    4.59    2.72
   5  -4  -8    9.56    3.73
  -5   4  -8   11.42    4.64
  -5   4   8    3.73    2.94
   5  -4  -9   -0.45    2.76
  -5   4   9    3.02    3.12
  -5   4  10    3.92    3.27
   6   4   0 1320.39   34.16
  -6  -4   0 1348.77   27.83
   6  -4   1  477.26   12.50
   6  -4  -1  468.53   10.04
   6   4  -1  489.98   17.76
  -6  -4   1  481.09   18.56
   6  -4  -1  469.34   16.56
  -6   4   2 1578.19   29.33
   6  -4  -2 1590.21   36.22
   6   4  -2 1518.10   36.83
   6  -4  -2 1563.22   27.54
  -6  -4  -2 1550.54   27.96
   6   4   2 1560.53   27.66
   6  -4   2 1551.34   32.17
  -6   4  -2 1524.01   36.88
  -6   4   3   77.43    5.02
   6   4  -3   82.57    7.31
   6  -4  -3   86.28    4.97
  -6   4   4 1209.09   32.60
  -6   4   4 1168.16   27.84
   6   4  -4 1144.47   33.44
   6  -4  -4 1196.83   27.26
  -6   4  -4 1180.10   31.79
  -6   4  -5  108.11    9.03
   6   4  -5  106.11    9.62
   6   4   5   94.58    5.71
  -6   4   5   96.12    8.84
   6  -4  -5   91.55    7.08
   6  -4  -6  802.66   25.53
  -6   4   6  829.22   29.07
  -6   4  -6  800.95   29.49
   6   4  -6  789.83   30.03
   6   4   6  798.12   21.06
   6   4   7   11.93    3.03
   6  -4  -7   15.01    3.87
   6   4  -7   11.64    4.17
  -6   4  -7   12.29    4.45
  -6   4   7    6.30    3.60
   6  -4  -8  493.08   22.78
  -6   4   8  499.39   24.59
   6   4  -8  522.54   27.32
   6   4  -9    7.71    4.58
   6  -4  -9    8.93    4.04
  -6   4   9    8.18    4.24
   6  -4 -10  212.19   17.25
  -6   4  10  235.85   18.66
  -7  -4   0   -0.40    0.94
   7   4   0    0.78    2.56
   7  -4  -1    1.44    2.06
   7  -4  -1    2.33    0.99
   7  -4   1    3.58    1.33
   7   4  -1    3.96    2.93
  -7   4   2    1.77    1.97
   7  -4   2    0.45    1.06
   7   4  -2    2.93    2.74
  -7   4  -2    2.18    2.30
   7  -4  -2    1.69    0.76
  -7   4   3   40.03    3.68
   7   4  -3   31.06    5.00
   7  -4  -3   33.16    3.08
  -7   4   4   41.56    5.86
   7  -4  -4   34.95    3.88
  -7   4   4   34.10    3.99
   7   4  -4   37.80    5.54
   7  -4  -5    3.53    1.78
  -7   4   5    6.01    3.70
   7   4  -5    3.10    2.14
   7   4  -6   -1.23    2.12
   7   4   6    2.55    1.81
   7  -4  -6   -2.15    2.54
  -7   4   6    4.96    2.70
   7   4  -7    2.64    2.83
   7  -4  -7    2.27    2.04
   7   4   7   -0.80    1.80
  -7   4   7   -0.49    2.74
  -7   4   8   -2.62    3.40
   7   4  -8   -3.20    4.19
   7  -4  -8    0.05    3.00
   7   4  -9   -0.88    4.11
   7  -4  -9    3.71    3.03
  -7   4   9   -1.43    3.50
  -7   4  10   -0.92    3.71
   7  -4 -10    0.01    3.20
   8   4   0 1137.57   33.76
   8  -4   0 1167.14   29.55
  -8  -4   0 1184.35   25.42
   8   4  -1    4.74    3.39
   8  -4  -1    6.47    3.84
  -8  -4  -1    2.96    1.16
   8  -4  -1    5.34    3.67
   8  -4   1    4.87    1.70
  -8   4  -2  851.34   26.19
   8   4  -2  777.27   26.45
   8  -4   2  864.61   22.02
   8  -4  -2  853.65   18.68
   8  -4  -3   11.89    2.18
  -8   4   3   12.62    2.64
   8   4  -3   14.29    3.69
  -8   4   4  920.90   24.37
   8   4  -4  883.28   29.45
  -8   4   4  852.81   27.67
   8  -4  -4  887.99   23.00
   8  -4  -5   33.47    4.32
  -8   4   5   33.62    5.72
   8   4  -5   29.70    5.34
  -8   4   6  801.04   29.58
   8   4  -6  797.27   30.90
   8  -4  -6  806.92   25.56
   8   4  -7   30.73    6.59
   8  -4  -7   40.13    5.97
  -8   4   7   25.25    6.02
   8  -4  -8  484.98   22.82
  -8   4   8  497.88   25.20
   8   4  -8  543.76   28.08
   8   4  -9   73.66   10.83
   8  -4  -9   45.90    7.55
  -8   4   9   68.45   10.30
   8  -4 -10  237.04   18.33
   9   4   0    2.06    3.36
   9  -4   0    0.35    1.88
   9   4  -1    2.07    3.39
  -9  -4  -1    1.79    1.02
   9  -4  -1    3.96    2.02
   9   4  -2   25.85    4.69
   9  -4  -2   35.41    3.22
   9  -4   2   36.71    4.07
  -9   4   3    5.76    2.85
   9   4  -3    2.78    2.91
   9  -4  -3    0.29    1.07
  -9   4   4   -0.78    2.37
  -9   4   4    3.13    2.31
   9   4  -4   -1.16    2.82
   9  -4  -4    0.89    1.58
  -9   4   5    8.57    3.78
   9   4  -5    2.61    3.03
   9  -4  -5    1.42    1.51
   9   4  -6   12.42    4.22
   9  -4  -6   12.80    3.37
  -9   4   6   17.93    5.08
   9  -4  -7    1.62    2.73
   9   4  -7    4.84    3.76
  -9   4   7    4.26    3.54
   9   4  -8   11.55    5.08
   9  -4  -8    3.67    2.86
  -9   4   8    2.04    3.61
   9   4  -9    4.51    4.93
   9  -4  -9    2.16    2.90
  -9   4   9   -6.51    4.14
  10   4   0 1545.94   43.66
  10  -4  -1  136.11    8.09
  10   4  -1  131.77   11.39
 -10  -4  -1  131.66    5.83
  10  -4  -2 1239.00   27.21
  10  -4   2 1283.43   30.24
  10   4  -2 1260.77   37.75
 -10   4   3   89.87    7.24
  10   4  -3   98.77    9.59
  10  -4  -3   82.36    5.72
 -10   4   4  982.80   31.08
 -10   4   4 1020.95   28.09
  10   4  -4  975.97   33.30
  10  -4  -4 1025.00   26.10
  10  -4  -5   32.26    4.40
 -10   4   5   33.07    5.68
  10   4  -5   26.44    5.93
 -10   4   6  580.41   25.41
  10   4  -6  554.20   26.01
  10  -4  -6  548.20   21.00
  10   4  -7   39.60    7.64
  10  -4  -7   35.52    5.86
 -10   4   7   32.61    6.83
  10  -4  -8  338.60   18.99
 -10   4   8  338.05   21.39
  10   4  -8  366.87   23.54
  10   4  -9   14.60    5.97
  10  -4  -9    5.92    3.30
 -10   4   9   10.89    5.65
  11   4   0    2.19    3.77
  11  -4  -1   44.56    5.08
  11   4  -1   39.03    6.73
 -11  -4  -1   44.62    3.38
  11  -4  -2    3.86    1.80
  11   4  -2    4.13    2.94
  11   4  -3    7.28    3.65
 -11   4   3   10.68    3.37
  11  -4  -3    5.40    1.72
 -11   4   3    1.53    2.79
 -11   4  -4    3.03    1.98
 -11   4   4    0.51    2.77
 -11   4   4    3.77    3.25
  11   4  -4   -0.12    2.62
  11  -4  -4    0.55    1.66
 -11   4   5    1.48    2.78
  11  -4  -5    1.97    1.43
  11   4  -5    1.23    2.61
  11  -4  -6    0.43    1.59
  11   4  -6    3.56    3.68
  11   4  -7   -1.72    3.21
  11  -4  -7    6.66    2.90
 -11   4   7   -0.07    3.38
  11  -4  -8    9.69    3.32
  11   4  -8    4.95    4.81
 -11   4   8    8.88    5.32
  11   4  -9   11.59    5.55
 -11   4   9    2.85    4.13
  11  -4  -9    6.90    3.38
  12   4   0 1292.19   41.28
 -12  -4  -1   33.30    3.07
  12   4  -1   32.51    6.81
  12  -4  -1   41.49    5.65
  12   4  -2 1196.13   38.98
  12  -4  -2 1107.89   27.53
  12   4  -3   61.13    8.74
  12  -4  -3   51.64    5.00
 -12   4   3   48.89    6.51
 -12   4   4  831.87   29.21
  12   4  -4  848.25   32.47
  12  -4  -4  876.06   24.78
 -12   4  -4  838.43   27.88
  12  -4  -5   17.16    3.36
 -12   4   5   14.54    4.39
  12   4  -5   15.55    4.84
 -12   4   6  415.33   22.03
  12   4  -6  435.23   24.17
  12  -4  -6  422.38   18.68
  12   4  -7   17.76    5.81
  12  -4  -7   23.85    4.88
 -12   4   7   30.38    6.74
 -12   4   8  275.86   19.88
  12   4  -8  293.36   21.26
  12  -4  -8  254.08   16.68
  13   4   0   -1.16    4.19
  13   4  -1    9.88    4.60
  13  -4  -1    9.28    3.67
 -13  -4  -1    4.46    1.10
  13  -4  -2   85.75    6.86
  13   4  -2   92.71   10.63
 -13   4  -3    1.45    2.65
  13   4  -3    2.01    3.80
  13  -4  -3    1.35    1.79
 -13   4   3    1.26    2.84
 -13   4   4    7.85    3.40
 -13   4  -4    7.87    3.48
  13   4  -4    1.11    2.81
  13  -4  -4    2.09    1.76
  13  -4  -5   -0.78    1.41
 -13   4   5    2.08    3.82
  13   4  -5    2.69    2.90
 -13   4   6    7.57    4.73
  13  -4  -6    6.80    2.93
  13   4  -6    2.48    2.72
  13   4  -7    8.16    4.66
  13  -4  -7   14.35    4.04
 -13   4   7   10.34    5.70
  13  -4  -8   -4.13    3.02
 -13   4   8   -1.36    4.07
  13   4  -8    6.46    4.58
  14   4   0 1114.41   40.21
  14  -4  -1   24.58    5.29
  14   4  -1   26.04    7.10
  14  -4  -2  963.71   27.75
  14   4  -2 1065.26   39.32
 -14   4  -3   15.76    4.65
  14   4  -3   18.71    4.43
  14  -4  -3   17.61    3.28
 -14   4   3   13.19    3.93
  14   4  -4  470.54   25.51
  14  -4  -4  481.05   18.11
 -14   4  -4  448.41   20.78
 -14   4   4  461.73   21.54
  14  -4  -5   64.48    6.69
 -14   4   5   58.29    8.22
  14   4  -5   67.83    9.87
 -14   4   6  624.07   28.40
  14   4  -6  596.03   30.20
  14  -4  -6  601.60   23.40
  14   4  -7   28.98    7.35
 -14   4   7   27.66    6.92
  14  -4  -7   32.63    5.88
 -14   4   8  421.81   25.47
  14   4  -8  420.21   26.89
  14  -4  -8  418.03   21.99
  15   4   0    4.35    4.76
  15  -4  -1   13.82    4.17
  15   4  -1   14.50    6.19
  15   4  -2   28.08    7.34
  15  -4  -2   16.76    3.54
  15  -4  -3    1.41    1.82
 -15   4  -3    2.08    2.53
 -15   4   3    7.06    3.47
 -15   4  -4   36.95    6.04
  15   4  -4   33.74    7.34
  15  -4  -4   32.94    4.77
 -15   4   4   30.96    6.40
  15   4  -5    9.84    4.66
  15  -4  -5    6.47    2.56
 -15   4   6    5.64    4.90
  15  -4  -6   -0.62    2.09
  15   4  -6    7.94    4.80
 -15   4   7    0.64    3.41
  15  -4  -7    5.10    3.10
  15   4  -7    0.80    3.51
 -15   4   8   -0.37    3.15
  15   4  -8   -1.94    4.01
  16   4   0  911.85   37.98
  16  -4   0  971.59   36.10
  16   4  -1  100.61   12.63
  16  -4  -1  117.39   10.94
  16   4   1  104.85   12.56
 -16  -4  -1   98.61    5.65
  16   4  -2 1073.76   42.53
  16  -4  -2  981.90   30.24
  16  -4  -3   87.91    7.66
  16   4  -3   78.30   11.14
 -16   4   3   93.10    9.42
 -16   4  -3   85.18   10.24
  16   4  -4  674.41   33.72
  16  -4  -4  699.96   23.65
 -16   4  -4  718.08   28.06
 -16   4   4  649.73   27.40
 -16   4   5   50.60    8.10
  16   4  -5   42.34    8.61
  16  -4  -5   46.91    6.20
 -16   4   6  397.36   23.52
  16   4  -6  413.58   26.31
  16  -4  -6  446.89   20.48
  16  -4  -7   10.66    3.80
 -16   4   7   18.66    5.86
  16   4  -7   17.15    6.62
  16   4  -8  350.71   25.88
  17  -4   0    8.57    5.52
  17   4   0    2.71    5.28
  17   4   1    3.78    4.90
  17  -4  -1   -2.17    3.02
 -17  -4  -1   -0.54    1.34
  17   4  -2    1.82    4.48
  17  -4  -2    6.78    2.69
  17   4  -3   -1.33    5.22
 -17   4   3    2.35    3.04
  17  -4  -3    5.66    2.73
 -17   4  -3    3.00    3.42
 -17   4  -4   -0.91    2.71
  17   4  -4   -0.49    3.82
  17  -4  -4    1.21    1.64
 -17   4   4    0.25    2.48
 -17   4   5    3.76    3.43
  17   4  -5    1.45    3.42
  17  -4  -5    0.74    1.90
  17  -4  -6    1.27    2.25
  17   4  -6    4.13    4.33
 -17   4   6   -1.05    3.14
 -17   4   7    1.80    4.10
  17   4  -7    1.97    4.40
  18  -4   0  784.96   33.62
  18   4   0  696.47   34.32
 -18  -4  -1    5.60    1.81
  18  -4  -1   12.07    5.02
  18   4   1    3.18    4.26
  18   4  -2  356.04   25.17
  18  -4  -2  377.79   18.68
 -18   4   3   17.40    4.92
  18   4  -3    8.11    4.29
  18  -4  -3   14.80    3.72
 -18   4  -3   13.54    4.92
  18   4  -4  595.66   34.02
  18  -4  -4  589.58   22.79
 -18   4  -4  578.92   26.58
 -18   4   4  588.51   26.46
  18   4  -5    6.31    4.57
  18  -4  -5   11.84    3.63
 -18   4   5    8.08    4.91
  18   4  -6  502.54   31.65
  18  -4  -6  487.82   22.42
 -18   4   6  510.89   27.28
 -18   4   7   19.59    6.54
  18   4  -7   36.87    9.15
  19  -4   0   -5.99    3.49
  19   4   0    3.62    4.54
  19   4   1    3.43    6.23
  19  -4  -1   -1.09    3.33
  19   4  -1    6.29    5.17
 -19  -4  -1    4.12    1.54
  19   4  -2    5.59    5.53
  19  -4  -2    1.50    2.77
  19   4  -3    0.51    5.59
  19  -4  -3    0.60    2.58
 -19   4  -3    7.36    5.21
 -19   4  -4   12.62    4.39
  19   4  -4    4.87    5.54
  19  -4  -4   17.37    4.24
  19   4  -5   -1.71    5.14
 -19   4   5   -2.69    3.41
  19  -4  -5    2.99    2.67
  19   4  -6    3.94    5.19
 -19   4   6    5.23    4.18
  19   4  -7    6.49    6.19
  20  -4   0  480.79   26.47
  20   4   0  445.25   28.31
  20   4  -1   40.00    9.09
  20   4   1   33.99    8.26
  20  -4  -1   35.40    7.40
  20   4  -2  680.95   36.67
  20  -4  -2  651.70   27.13
  20   4  -3   28.26    7.82
  20  -4  -3   32.45    6.02
 -20   4  -3   12.34    5.41
  20   4  -4  444.45   31.62
  20  -4  -4  491.22   21.79
 -20   4   4  489.71   24.71
  20   4  -5   20.21    7.94
 -20   4   5   28.18    6.54
  20  -4  -5   21.96    4.86
  20   4  -6  395.75   30.15
 -20   4   6  384.24   24.28
  21  -4   0    3.79    4.59
  21   4   0    2.88    5.08
 -21  -4   1   -0.38    2.16
  21   4   1    5.35    5.36
  21  -4  -1    4.57    3.97
  21   4  -1    3.13    5.41
  21   4  -2   -1.03    4.31
  21  -4  -2    0.46    2.96
  21   4  -3   -1.89    7.59
  21  -4  -3    4.78    3.15
 -21   4  -3    1.97    4.42
 -21   4   4   12.31    5.26
  21   4  -4   18.31    8.87
  21  -4  -4   10.49    4.00
 -21   4   5    0.01    3.93
  21   4  -5   14.40    7.93
  21   4  -6   -3.11    6.38
 -21   4   6    2.31    4.25
  22  -4   0  861.05   37.78
  22   4   0  813.96   40.46
  22  -4  -1   67.13    9.38
  22   4   1   61.03   12.12
 -22  -4   1   57.11    6.42
  22   4  -1   84.38   12.71
  22   4   2  571.58   34.91
  22   4  -2  669.56   37.88
  22  -4  -2  629.20   28.00
  22   4  -3   35.26    8.06
  22  -4  -3   54.43    7.92
  22   4  -4  329.78   28.52
  22  -4  -4  413.51   20.80
 -22   4   5   12.65    6.50
  22   4  -5   -6.43    8.20
  23   4   0   12.95    6.18
  23  -4   0   -2.17    3.86
  23   4   1   13.46    6.68
  23   4  -1    9.21    5.72
  23  -4  -1    1.61    4.07
  23  -4   1   -4.08    5.57
  23  -4  -2    2.18    3.25
  23   4   2   -4.88    5.53
  23   4  -2    1.66    4.60
 -23  -4   2    2.14    2.31
  23   4  -3    2.36    5.04
  23  -4  -3    2.95    3.53
  23   4  -4    5.49    6.87
 -23   4   5    7.13    5.03
  23   4  -5    9.02    7.96
  24   4   0  456.91   30.89
  24  -4   0  467.09   27.97
  24  -4   1   32.85    8.30
  24   4  -1   38.41   10.08
  24  -4  -1   31.21    6.81
  24   4   1   24.37    7.79
  24   4   2  468.59   32.52
  24   4  -2  524.50   34.46
 -24  -4   2  435.19   20.66
  24  -4  -2  465.72   24.88
  24   4  -3   -7.36    8.55
 -24  -4   3   10.00    3.94
  24   4  -4  321.21   29.52
  25  -4   0    7.81    5.15
  25   4   0   -0.99    5.28
  25  -4   1    9.90    5.84
  25   4   1    5.81    7.10
  25  -4  -1    0.09    4.35
  25   4  -1    0.67    4.74
  25   4   2    4.52    6.24
  25   4  -2    2.75    5.22
  25  -4  -2    1.92    3.51
  25   4  -3   -7.92    6.89
 -25  -4   3   -6.95    3.84
 -25  -4   4    2.03    3.01
 -25  -4   5    9.52    4.89
  26  -4   0  376.24   25.71
  26   4   0  354.83   28.16
  26  -4   1    1.24    4.34
  26   4   1    6.73    6.96
  26  -4  -1   14.91    6.09
  26   4  -1    9.50    7.61
  26   4   2  359.73   29.51
  26   4  -2  380.11   29.91
 -26  -4   4  347.67   21.30
  27  -4   0    9.15    5.58
  27  -4   1    6.52    6.36
  27  -4   2    6.51    6.45
  28  -4   2  250.30   23.72
   0   5   0    0.30    0.99
   0  -5   0    3.37    2.25
   0   5   0    3.21    2.23
   0   5   1    1.64    1.18
   0  -5   1    0.28    1.30
   0   5  -1   -0.55    1.24
   0  -5   2    1.13    1.92
   0  -5   2   -0.93    1.27
   0   5   2    0.22    0.79
   0  -5  -2    0.44    1.80
   0   5  -2    0.85    1.31
   0   5  -3    2.03    1.97
   0  -5  -3   -0.48    1.55
   0   5   3   -0.77    0.96
   0  -5   3    0.16    1.64
   0   5  -4   -0.48    1.77
   0   5   4    0.05    1.48
   0   5  -5   -0.76    2.25
   0   5   5    1.25    2.84
   0   5   6    0.28    2.38
   0   5  -6   -0.32    2.20
   0   5   7   -0.32    2.32
   0   5  -7   -1.77    2.90
   0   5   8    0.73    2.28
   0   5  -8   -3.43    3.45
   0   5   9    4.38    3.15
   0   5  -9   -3.06    4.07
   1   5   0  744.54   17.58
   1  -5   0  776.71   17.34
  -1   5   0  747.38   15.02
   1   5   0  754.62   21.15
  -1  -5   1 2734.89   52.50
  -1  -5   1 2701.54   48.86
   1   5   1 2570.19   47.26
   1  -5   1 2666.44   46.47
   1   5  -1 2650.42   47.69
  -1   5   1 2659.14   42.74
  -1   5  -1 2624.59   45.56
   1  -5   2  707.85   22.11
   1   5  -2  704.10   19.55
  -1  -5   2  728.20   20.31
   1  -5   2  702.73   19.03
  -1   5  -2  686.62   18.46
  -1   5   2  692.70   14.71
  -1  -5  -2  721.52   20.24
  -1  -5   2  717.19   21.78
   1  -5  -2  696.87   20.79
   1   5   3 1969.94   31.45
  -1  -5  -3 1978.29   33.85
   1  -5  -3 2002.73   35.78
   1   5  -3 2040.41   36.76
  -1   5  -3 1979.27   35.67
  -1   5   3 1968.58   29.27
   1   5  -4  606.81   20.99
  -1   5   4  543.90   16.66
  -1   5   4  590.91   19.62
  -1   5  -4  566.93   20.24
   1   5   4  588.18   17.87
   1   5  -5 1235.99   35.41
   1   5   5 1286.79   31.76
  -1   5   5 1244.52   33.12
  -1   5  -5 1237.03   34.92
  -1   5  -6  302.26   16.98
   1   5  -6  255.92   15.95
   1   5   6  284.93   14.16
  -1   5   6  301.40   15.39
  -1   5   7  578.13   23.21
  -1   5  -7  596.68   26.38
   1   5  -7  556.59   25.99
   1   5   7  567.42   22.06
   1   5   8  136.65   11.01
   1   5  -8  152.07   14.10
  -1   5   8  136.93   11.82
  -1   5  -8  153.08   14.28
  -1   5   9  395.65   21.23
  -1   5  -9  429.77   26.07
   1   5  -9  391.35   24.76
   1   5   9  380.70   19.65
  -2   5   0    1.08    0.66
   2  -5   0    1.65    0.94
   2   5   0    1.09    1.36
   2   5   0    0.75    1.49
  -2   5  -1   17.78    2.09
  -2  -5   1   22.15    3.25
  -2  -5   1   26.75    3.85
   2   5  -1   16.46    2.69
   2  -5   1   19.67    2.28
   2   5  -1   20.95    3.48
   2  -5  -2   24.59    4.02
  -2   5  -2   23.42    2.96
  -2  -5   2   25.60    3.78
  -2  -5   2   33.13    4.16
  -2  -5  -2   21.95    3.57
  -2   5   2   26.68    1.98
   2  -5   2   22.46    3.00
   2   5  -2   24.67    3.48
   2   5  -3   26.68    3.92
  -2  -5  -3   25.17    3.45
  -2   5  -3   25.58    3.74
   2  -5  -3   28.07    4.16
  -2   5   3   27.13    2.59
   2   5   3   24.50    3.19
   2  -5   3   22.57    3.54
  -2   5   4   22.76    2.94
  -2   5  -4   19.35    3.64
   2   5   4   18.70    3.08
  -2   5   4   19.88    3.95
   2   5  -4   23.65    4.42
   2   5  -5   -0.70    2.03
  -2   5  -5    0.78    2.34
   2   5   5   -1.34    1.73
  -2   5   5    2.72    2.82
  -2   5   6    6.37    3.57
   2   5  -6    5.57    2.75
  -2   5  -6    0.66    2.41
   2   5   6    0.33    1.67
  -2   5   7    1.70    2.89
   2   5  -7    0.34    2.31
  -2   5  -7    1.20    2.54
   2   5   7    0.70    1.99
   2   5   8   17.19    3.87
  -2   5  -8   26.10    6.44
   2   5  -8   15.40    5.18
  -2   5   8   22.15    5.71
  -2   5   9    5.51    3.89
   2   5  -9    4.74    4.46
  -2   5  -9   -0.53    3.47
  -3   5   0  512.64    9.68
   3  -5   0  483.17   10.10
   3   5   0  498.28   15.49
   3   5   0  493.65   15.85
   3   5   1 1533.35   32.24
  -3  -5   1 1565.35   34.54
   3   5  -1 1507.64   32.98
   3  -5   1 1489.00   28.50
  -3  -5   1 1571.32   34.56
  -3   5  -1 1522.91   28.22
   3  -5  -2  430.80   16.18
  -3  -5   2  461.35   16.43
   3   5  -2  418.04   15.34
  -3   5   2  435.46    9.31
   3  -5   2  451.75   14.01
  -3  -5   2  413.60   15.83
  -3   5  -2  426.13   13.42
  -3   5  -3 1239.65   28.95
  -3  -5  -3 1180.84   26.06
   3   5  -3 1248.42   31.25
  -3   5   3 1257.35   24.08
  -3   5  -4  346.99   15.43
  -3   5   4  369.13   12.83
   3   5  -4  366.50   16.62
  -3   5   4  370.38   15.87
  -3   5  -5  828.52   27.27
   3   5  -5  776.95   27.27
  -3   5   5  774.58   25.84
  -3   5   6  301.71   16.12
  -3   5  -6  303.88   17.01
   3   5  -6  299.69   17.41
   3   5   6  286.10   13.33
  -3   5   7  799.79   29.15
  -3   5  -7  789.86   31.01
   3   5  -7  761.54   31.39
   3   5   7  767.45   24.85
  -3   5   8  227.31   15.49
  -3   5  -8  205.97   16.39
   3   5   8  195.65   12.45
   3   5  -8  187.02   15.91
   3   5  -9  400.55   25.48
  -3   5   9  392.18   21.92
  -3   5  -9  437.13   26.14
  -3   5  10  110.80   12.47
   4   5   0   -0.72    1.39
   4   5   0    0.75    2.30
   4  -5   0    0.11    0.59
  -4  -5   1    4.79    2.81
  -4  -5   1    0.49    1.60
   4   5  -1    0.31    1.84
   4   5   1   -0.20    1.52
  -4   5  -1   -0.98    1.08
   4  -5   1   -0.66    0.81
  -4   5   2   93.74    3.42
  -4  -5   2   85.28    7.13
  -4   5  -2   83.56    5.56
   4  -5  -2   97.52    7.49
   4   5  -2   95.85    7.16
   4  -5   2   92.87    5.95
  -4  -5   2   91.07    6.99
   4  -5   3   -1.08    1.16
  -4  -5  -3    0.33    1.33
  -4   5  -3    1.87    1.65
  -4   5   3   -0.80    0.84
   4   5  -3   -0.30    1.90
   4   5  -4   34.91    5.16
  -4   5  -4   34.00    4.88
  -4   5   4   41.26    5.66
   4  -5  -4   34.62    3.74
  -4   5   4   30.69    3.58
   4   5  -5    1.13    2.09
  -4   5  -5   -2.49    1.96
   4  -5  -5    2.29    1.70
  -4   5   5    1.69    1.83
  -4   5   5    4.15    3.79
  -4   5   6   18.20    4.67
   4   5  -6   18.15    4.65
   4   5   6   15.44    3.28
  -4   5  -6   12.38    3.89
   4  -5  -6   16.20    3.72
  -4   5   7   -2.06    3.34
   4   5  -7    1.43    3.47
  -4   5  -7    1.58    2.42
   4   5   7   -0.64    1.93
   4  -5  -7    0.42    1.89
  -4   5   8    6.49    4.50
   4   5  -8    6.92    3.85
  -4   5  -8   -0.71    2.55
  -4   5   9    7.84    4.61
   4   5  -9    6.75    4.13
  -4   5  -9   -0.69    3.79
  -4   5  10   -2.59    4.42
  -5  -5   0 1263.26   28.68
   5   5   0 1250.04   31.33
   5  -5   0 1250.80   21.04
  -5  -5   1 1939.60   43.99
   5  -5   1 1919.40   34.26
   5  -5  -1 1825.31   41.78
   5   5  -1 1901.08   41.45
   5   5   1 1877.54   36.70
  -5  -5   1 1917.01   39.88
   5   5   2  756.15   17.76
  -5   5  -2  777.26   18.88
   5   5  -2  755.48   22.63
  -5   5   2  764.12   13.69
   5  -5   2  776.00   19.21
  -5  -5   2  753.89   21.81
   5  -5  -3 1460.90   26.06
  -5   5  -3 1429.85   31.80
  -5   5   3 1385.55   26.07
  -5  -5  -3 1432.77   26.99
   5   5  -3 1465.19   35.56
   5  -5  -4  382.18   13.08
  -5   5  -4  402.66   16.61
  -5   5   4  383.72   13.11
   5   5  -4  403.58   18.23
  -5   5   4  370.28   16.87
  -5   5  -5 1158.90   34.11
  -5   5   5 1209.11   29.98
   5  -5  -5 1205.83   29.73
   5   5  -5 1208.89   36.43
  -5   5   5 1205.27   34.94
  -5   5   6  354.77   18.42
  -5   5  -6  341.43   18.21
   5  -5  -6  336.12   15.48
   5   5  -6  357.30   19.33
  -5   5   7  772.56   29.50
   5  -5  -7  745.49   26.17
  -5   5  -7  718.55   29.78
   5   5  -7  737.47   31.01
   5   5   7  720.56   22.41
  -5   5   8  156.44   13.55
  -5   5  -8  199.03   16.24
   5  -5  -8  171.85   13.16
   5   5  -8  183.34   15.95
  -5   5   9  409.06   23.52
  -5   5  -9  460.90   27.00
   5   5  -9  462.65   27.28
  -5   5  10   76.47   10.68
   6   5   0   -1.40    2.36
   6  -5   0   -0.88    0.70
  -6  -5   0   -1.22    1.36
  -6  -5   1    4.39    2.94
   6   5  -1   -1.10    2.04
   6  -5  -1    2.95    2.80
   6  -5   1    0.41    0.91
  -6  -5   1    4.02    1.83
   6   5  -2   87.13    7.63
   6  -5   2   88.78    5.80
   6   5   2   83.73    4.94
   6  -5  -2   82.33    3.25
   6  -5   3    2.01    1.56
  -6   5   3    7.14    1.69
   6  -5  -3    5.94    1.44
   6   5  -3   -0.83    2.13
  -6   5  -3    3.16    2.19
   6  -5  -4    3.22    1.49
  -6   5   4    3.99    1.94
  -6   5  -4    5.27    2.45
  -6   5   4    7.38    3.58
   6   5  -4    4.45    2.02
   6   5  -5    1.49    2.16
  -6   5   5   11.65    4.27
   6  -5  -5    6.08    1.77
  -6   5   5   11.17    2.59
  -6   5  -5    8.67    3.27
   6   5  -6   25.63    5.60
  -6   5   6   28.21    6.03
   6  -5  -6   25.81    4.27
  -6   5  -6   29.38    5.58
   6   5  -7    2.37    2.48
  -6   5   7    5.00    3.81
   6  -5  -7    1.79    2.05
  -6   5  -7    5.74    3.68
   6   5  -8    3.44    3.90
  -6   5   8   10.21    4.76
   6  -5  -8    2.40    2.04
  -6   5   9    3.63    3.66
   6   5  -9   -6.04    4.55
   6  -5  -9    5.32    3.60
  -6   5  10    5.36    4.55
   7   5   0  197.13   12.10
   7  -5   0  196.88    6.17
  -7  -5   0  204.96    9.40
   7   5  -1 1307.91   32.08
   7  -5  -1 1406.47   17.55
  -7  -5   1 1381.76   28.17
   7  -5   1 1373.23   22.87
   7   5  -2  613.96   22.14
   7  -5  -2  611.73   12.67
   7   5   2  627.89   14.77
   7  -5   2  624.89   17.68
  -7   5   3 1514.62   30.34
   7   5  -3 1471.23   39.12
   7  -5  -3 1476.74   28.69
  -7   5  -3 1475.16   39.49
   7   5   3 1544.65   28.17
  -7   5   4  365.68   13.20
   7   5  -4  337.82   17.44
  -7   5   4  374.57   17.49
   7  -5  -4  392.46   12.88
   7  -5  -5  986.98   25.67
   7   5  -5  935.87   32.58
  -7   5   5  942.78   31.32
  -7   5   6  162.22   12.65
   7  -5  -6  152.36   10.06
   7   5  -6  162.72   13.33
  -7   5   7  687.02   28.82
   7  -5  -7  689.92   24.90
   7   5  -7  701.49   30.82
   7  -5  -8  186.81   13.55
  -7   5   8  195.92   15.60
   7   5  -8  201.94   17.21
   7  -5  -9  424.25   22.58
  -7   5   9  447.18   25.39
   7   5  -9  471.33   28.08
   8   5   0   -0.85    2.64
  -8  -5   0    0.37    1.08
   8  -5   0    1.29    1.09
  -8  -5   1    1.81    1.44
   8   5  -1    2.42    2.78
   8  -5  -1    2.11    0.92
   8  -5   1   -1.11    1.18
   8  -5   2   -0.93    1.17
   8   5  -2   -1.01    2.33
   8  -5  -2    1.36    0.90
  -8   5  -3    0.49    1.97
  -8   5   3    1.63    1.51
   8  -5  -3    3.84    1.20
   8   5   3    3.75    0.82
   8  -5  -4   12.63    2.38
  -8   5   4   12.89    2.50
  -8   5   4   15.77    4.76
   8   5  -4    4.16    2.69
  -8   5   5    1.20    3.20
   8  -5  -5    2.22    1.33
   8   5  -5    6.84    3.44
  -8   5   6   13.05    4.58
   8  -5  -6    1.28    1.64
   8   5  -6    7.46    3.82
   8   5  -7   -1.62    2.58
  -8   5   7   -2.24    3.31
   8  -5  -7   -1.37    2.42
   8   5  -8   10.49    5.14
  -8   5   8   12.40    5.41
   8  -5  -8    5.27    2.78
   8   5  -9    0.70    3.32
  -8   5   9   -1.85    3.77
   8  -5  -9    3.49    3.08
   9   5   0  646.41   25.10
  -9  -5   0  651.62   18.65
   9  -5  -1 1970.56   35.75
   9  -5   1 1988.26   38.01
   9   5  -1 2024.05   49.34
   9  -5   2  378.10   13.57
   9   5  -2  371.17   18.16
   9  -5  -2  366.65   10.29
   9   5  -3 1209.17   36.48
  -9   5   3 1238.71   28.74
   9  -5  -3 1244.78   25.84
  -9   5  -3 1232.58   36.61
  -9   5   4  283.47   12.29
   9   5  -4  281.83   16.53
  -9   5  -4  282.53   15.51
   9  -5  -4  304.93   11.43
  -9   5   4  294.33   15.97
   9   5  -5  942.55   33.69
   9  -5  -5  975.81   26.14
  -9   5   5 1043.56   33.82
  -9   5   6  303.43   18.10
   9  -5  -6  250.96   13.12
   9   5  -6  256.82   17.52
   9  -5  -7  484.12   20.48
  -9   5   7  495.22   24.91
   9   5  -7  453.85   24.96
   9  -5  -8  144.72   12.00
  -9   5   8  168.21   15.23
   9   5  -8  150.64   15.07
  -9   5   9  362.70   23.38
   9   5  -9  374.31   25.40
 -10  -5   0    0.64    1.17
  10   5   0    3.07    3.77
 -10  -5  -1   46.05    3.82
  10  -5  -1   41.56    3.84
  10   5  -1   46.87    6.96
  10  -5   1   50.78    4.40
  10   5  -2   -2.24    3.60
  10  -5   2   -0.80    1.13
  10  -5  -2    0.59    1.25
  10   5  -3   19.15    5.05
 -10   5  -3   18.40    4.04
  10  -5  -3   25.76    2.97
 -10   5  -4    1.31    2.10
  10  -5  -4   -0.61    1.22
 -10   5   4    4.62    2.65
 -10   5   4    5.73    4.34
  10   5  -4   -4.15    3.11
  10  -5  -5   59.13    5.66
  10   5  -5   52.06    7.59
 -10   5   5   63.17    8.38
 -10   5   6   11.18    4.78
  10  -5  -6   16.43    3.64
  10   5  -6   18.11    5.46
  10   5  -7   31.36    7.13
 -10   5   7   22.78    6.15
  10  -5  -7   18.55    4.15
  10   5  -8    1.55    3.07
 -10   5   8   -0.09    3.99
  10  -5  -8   -0.35    2.84
 -10   5   9    4.96    4.84
  11   5   0 1131.45   37.22
 -11  -5   0 1143.31   27.58
  11   5  -1 1445.90   42.61
  11  -5   1 1462.90   31.55
  11  -5  -1 1455.50   31.37
 -11  -5  -1 1359.95   28.54
  11   5  -2  456.00   21.65
  11  -5  -2  471.93   12.95
  11   5  -3 1035.49   35.88
  11  -5  -3 1150.79   25.62
 -11   5  -3 1079.35   35.48
 -11   5   4  449.48   17.49
  11   5  -4  417.87   21.84
  11  -5  -4  438.17   15.15
 -11   5  -4  418.55   20.04
 -11   5   4  410.38   20.00
  11   5  -5  725.37   30.44
  11  -5  -5  758.29   22.75
 -11   5   5  762.72   29.44
 -11   5   6  240.22   16.85
  11   5  -6  240.55   17.84
  11  -5  -6  227.13   12.65
  11  -5  -7  554.73   22.51
 -11   5   7  614.83   28.76
  11   5  -7  579.40   29.30
  11   5  -8   99.34   12.82
  11  -5  -8   94.17    9.67
 -11   5   8   88.41   11.62
 -11   5   9  315.85   22.49
 -12  -5   0   -0.33    1.24
  12   5   0   -0.61    3.63
  12  -5  -1   40.61    4.77
  12   5  -1   55.78    8.40
 -12  -5  -1   35.35    3.38
  12   5  -2    4.95    3.75
  12  -5  -2    4.83    1.93
 -12   5  -3    2.21    2.90
  12   5  -3    3.80    3.95
  12  -5  -3    0.81    1.10
  12  -5  -4   39.86    4.53
 -12   5  -4   30.73    5.60
 -12   5   4   42.40    5.81
 -12   5   4   34.70    5.91
  12   5  -4   31.48    6.51
  12  -5  -5   12.89    3.01
  12   5  -5   15.45    5.08
 -12   5   5   13.82    5.19
 -12   5   6    6.34    4.43
  12  -5  -6    2.28    1.42
  12   5  -6   -2.98    3.31
  12   5  -7   17.09    6.18
 -12   5   7   28.71    7.39
  12  -5  -7   18.42    4.25
  12   5  -8   13.00    5.09
 -12   5   8   -0.58    3.73
  13   5   0  248.65   17.42
  13   5   1 1024.70   37.96
  13  -5  -1 1082.26   28.56
  13   5  -1 1093.69   38.33
 -13  -5  -1 1038.61   23.56
  13   5  -2  393.07   21.93
  13  -5  -2  371.63   13.52
  13   5  -3  795.61   32.98
  13  -5  -3  865.16   22.82
 -13   5  -3  841.00   32.48
  13   5  -4  259.11   18.21
  13  -5  -4  277.98   12.45
 -13   5  -4  248.62   16.10
 -13   5   4  274.07   16.63
  13   5  -5  693.87   31.49
  13  -5  -5  741.17   23.26
 -13   5   5  705.99   29.32
  13   5  -6  206.87   17.16
  13  -5  -6  194.80   12.15
 -13   5   6  208.37   16.31
  13   5  -7  536.97   29.49
  13  -5  -7  525.57   22.32
 -13   5   7  537.67   27.88
 -13   5   8  139.00   15.16
  13   5  -8  153.44   16.06
  14   5   0    2.25    3.20
  14  -5  -1    6.41    2.59
 -14  -5  -1    4.75    1.63
  14   5  -1    7.62    4.13
  14   5   1    3.98    5.04
  14   5  -2   -2.04    4.91
  14  -5  -2   -2.14    1.93
 -14   5  -3   17.52    5.22
  14   5  -3   26.51    7.30
  14  -5  -3   24.03    3.62
 -14   5  -4   14.49    4.54
 -14   5   4   14.31    4.55
  14   5  -4   12.65    5.61
  14  -5  -4   19.39    3.45
  14  -5  -5   28.43    4.46
  14   5  -5   19.68    5.33
 -14   5   5   27.91    5.68
  14  -5  -6   -0.10    1.95
  14   5  -6    3.80    3.06
 -14   5   6   -2.22    3.07
  14   5  -7    7.61    4.92
 -14   5   7    6.43    5.05
  14   5  -8    3.31    3.36
 -14   5   8    5.27    5.40
  15   5   0  171.52   15.20
  15  -5  -1 1295.57   35.18
  15   5   1 1156.26   43.06
  15   5  -1 1247.75   44.03
 -15  -5  -1 1281.32   27.90
  15   5  -2  407.36   24.43
  15  -5  -2  374.46   14.96
  15   5  -3 1428.66   49.31
  15  -5  -3 1424.55   34.03
 -15   5  -3 1452.26   46.71
  15   5  -4  289.69   20.67
  15  -5  -4  284.58   13.55
 -15   5   4  312.82   18.37
 -15   5  -4  259.78   17.75
  15   5  -5  645.90   32.57
  15  -5  -5  682.38   23.29
 -15   5   5  662.63   28.98
  15   5  -6  222.61   18.84
  15  -5  -6  270.55   14.86
 -15   5   6  255.37   18.38
  15   5  -7  461.17   29.00
 -15   5   7  502.35   27.68
  16  -5   0    5.08    4.25
  16   5   0   -2.86    4.32
 -16  -5  -1   -0.01    1.26
  16  -5  -1    4.92    3.91
  16   5  -1    1.30    3.59
  16   5   1   -0.18    3.65
  16   5  -2   -2.38    4.56
  16  -5  -2   -2.36    2.23
  16   5  -3    5.72    5.65
 -16   5  -3    7.58    4.76
  16  -5  -3    4.83    2.32
 -16   5  -4   20.41    5.37
 -16   5   4   26.33    5.91
  16   5  -4   21.98    6.12
  16  -5  -4   25.37    3.98
  16  -5  -5   32.57    4.93
 -16   5   5   17.03    5.22
  16   5  -5   21.49    6.66
  16   5  -6   11.45    5.81
 -16   5   6   13.67    6.19
 -16   5   7   11.24    6.43
  16   5  -7    4.40    4.67
  17   5   0  320.20   22.23
  17  -5   0  350.35   20.08
  17  -5  -1  827.87   28.53
  17   5  -1  831.20   36.89
  17   5   1  780.71   36.07
  17   5  -2  245.51   20.13
  17  -5  -2  255.09   13.34
 -17   5  -3  446.96   25.58
  17   5  -3  424.17   26.81
  17  -5  -3  412.94   16.95
  17   5  -4  236.22   20.37
  17  -5  -4  262.52   13.55
 -17   5   4  248.81   16.90
 -17   5  -4  232.25   17.91
  17   5  -5  883.18   41.65
  17  -5  -5  962.81   29.93
 -17   5   5  868.94   35.01
  17   5  -6  167.18   17.68
 -17   5   6  187.79   16.57
  17   5  -7  453.96   30.47
 -17   5   7  420.83   26.26
  18  -5   0    4.31    4.83
  18   5   0    6.38    5.52
  18   5   1   -1.52    3.80
  18  -5  -1    4.59    3.00
  18   5  -1   -0.02    4.23
 -18  -5  -1    2.70    1.43
  18   5  -2   11.27    5.04
  18  -5  -2   12.40    3.34
 -18   5  -3    1.23    3.09
  18  -5  -3   -0.30    1.59
 -18   5  -4   18.94    5.37
  18   5  -4    6.79    5.83
  18  -5  -4   18.14    3.80
 -18   5   5   16.47    5.94
  18   5  -5   -4.65    4.03
 -18   5   6   -2.49    4.33
  18   5  -6    0.22    3.83
  18   5  -7    2.77    4.64
  19  -5   0  518.72   25.82
  19   5   0  488.03   28.89
  19   5  -1  560.37   31.32
  19  -5  -1  558.46   24.29
  19   5   1  539.02   30.63
  19   5  -2  202.13   18.85
  19  -5  -2  214.76   13.32
 -19   5  -3  627.46   32.24
  19   5  -3  704.21   37.42
  19  -5  -3  608.22   22.53
 -19   5  -4  135.84   14.41
  19  -5  -4  169.90   11.36
  19   5  -4  154.64   17.44
  19   5  -5  374.88   28.33
 -19   5   5  406.88   23.67
  19   5  -6  165.68   19.09
 -19   5   6  200.28   17.45
  20  -5   0    3.18    3.39
  20   5   0    9.54    6.87
  20  -5  -1   13.42    4.49
  20   5  -1   12.46    6.53
  20   5   1    3.17    5.27
  20   5  -2   13.48    5.38
  20  -5  -2    0.34    2.11
  20   5  -3   -2.56    5.78
  20  -5  -3    7.30    3.18
 -20   5  -3    3.38    4.44
 -20   5  -4   -0.09    3.17
  20   5  -4   -0.30    4.70
 -20   5   5    9.82    4.83
  20   5  -5    2.18    5.86
 -20   5   6   16.44    7.34
  20   5  -6    4.65    4.17
  21  -5   0  218.93   17.42
  21   5   0  190.88   19.10
  21   5   1 1014.64   45.15
  21  -5  -1 1016.01   35.91
  21   5  -1 1033.57   45.32
  21   5   2  277.74   23.74
  21   5  -2  258.81   22.96
  21  -5  -2  278.54   16.22
 -21   5  -3  680.48   34.86
  21   5  -3  754.88   41.01
  21   5  -4  196.62   21.31
  21   5  -5  442.69   32.96
  22  -5   0    0.45    4.46
  22   5   0   16.07    7.78
  22   5   1    5.26    5.26
  22  -5  -1    7.72    3.58
  22   5  -1    6.72    6.18
  22  -5   1   15.20    6.99
  22   5   2   -9.09    5.63
  22   5  -2    3.33    5.20
  22  -5  -2    2.71    2.75
  22   5  -3   -5.18    8.53
 -22   5  -3    2.09    4.31
  22   5  -4    0.31    5.19
  22   5  -5   -3.34    6.91
  23   5   0  245.51   22.73
  23  -5   0  256.39   19.21
  23   5   1  580.95   34.71
  23  -5  -1  565.62   26.85
  23  -5   1  560.63   31.04
  23   5  -1  548.37   33.60
  23   5   2  205.00   21.75
  23   5  -2  209.94   21.54
  23   5  -3  582.91   37.18
  23   5  -4  130.49   18.68
  24  -5   0   -1.76    3.82
  24   5   0   16.38    7.97
  24  -5   1   14.37    6.37
  24   5  -1   16.00    7.58
  24   5   1   16.56    8.50
  24   5   2    1.38    4.59
  24   5  -2   -6.66    7.44
  24   5  -3    3.57    6.95
  25   5   0  144.73   17.75
  25   5   1  587.90   36.44
  25   5  -1  551.99   34.96
  25  -5   1  530.54   31.20
  25   5   2  228.77   23.20
  25   5  -2  258.28   24.18
  26   5   0    5.25    4.54
  26   5  -1    6.30    6.12
  26  -5   2   -2.78    4.54
   0   6   0  462.92   17.43
   0   6   0  485.02   12.57
   0   6   1 2703.02   46.06
   0  -6   1 2707.74   49.53
   0   6  -1 2690.02   48.10
   0  -6   2  421.86   14.87
   0   6  -2  406.29   14.12
   0  -6  -2  398.34   16.33
   0   6   3 1708.13   33.86
   0  -6  -3 1829.07   40.38
   0   6  -3 1837.09   39.68
   0   6  -4  204.72   11.78
   0   6   4  201.03    9.32
   0   6  -5  928.19   30.00
   0   6  -6   45.74    6.60
   0   6   6   53.60    6.63
   0   6  -7  521.83   25.31
   0   6   7  536.97   22.23
   0   6  -8   13.39    5.04
   0   6   8   22.56    5.36
   0   6  -9  488.34   28.40
   1  -6   0    2.87    1.74
   1   6   0    0.75    1.47
   1   6   0    1.15    1.75
  -1   6   0    0.64    0.79
  -1  -6   1  159.81    8.43
  -1   6   1  169.04    5.57
   1  -6   1  162.39    7.50
  -1   6  -1  172.81    7.24
   1   6   1  176.60    7.90
   1   6  -1  171.61    8.06
  -1   6  -2    9.62    2.28
  -1  -6   2    7.88    2.14
  -1   6   2   10.16    1.39
   1  -6   2   10.38    2.26
   1  -6  -2    6.20    2.62
   1   6  -2   11.34    2.81
  -1   6  -3   34.55    4.26
  -1   6   3   32.58    2.95
   1   6  -3   33.98    4.57
   1   6   3   32.44    3.48
  -1  -6  -3   32.51    4.77
   1   6  -4   18.18    3.76
  -1   6   4   15.48    2.53
  -1   6  -4   15.68    3.60
   1   6   4   19.22    3.26
   1   6  -5    0.66    2.36
  -1   6  -5    2.01    2.69
   1   6  -6   10.46    4.30
  -1   6  -6    6.55    2.63
  -1   6   6   18.12    5.04
   1   6  -7   25.60    5.57
  -1   6  -7   21.34    5.26
   1   6   7   21.85    4.67
  -1   6   7   26.42    5.30
   1   6  -8    0.87    2.67
  -1   6  -8    1.65    3.03
   1   6   8    4.00    3.03
   1   6  -9   19.24    6.16
  -1   6  -9   16.85    5.94
  -1   6   9   16.37    5.23
   2  -6   0  108.02    5.31
   2   6   0  107.94    6.41
  -2   6   0  106.69    4.07
   2   6   0  102.59    7.50
   2   6   1 2300.20   44.78
  -2  -6   1 2299.87   46.42
   2  -6   1 2315.97   41.86
   2   6  -1 2352.78   45.11
  -2   6  -1 2312.96   40.92
   2   6  -1 2366.46   49.38
  -2  -6   2  190.09   10.32
   2  -6   2  163.27    8.41
   2   6  -2  184.79    9.65
  -2   6   2  175.05    5.17
  -2   6  -2  177.04    8.34
   2  -6  -2  149.97   10.13
  -2  -6  -3 1155.46   26.15
   2   6   3 1100.67   23.42
   2   6  -3 1146.98   28.11
  -2   6   3 1160.43   19.88
  -2   6  -3 1167.82   26.44
   2   6   4  126.93    7.83
  -2   6   4  133.36    7.03
   2   6  -4  114.96    9.07
  -2   6  -4  126.92    9.09
  -2   6  -5 1132.34   33.20
  -2   6   5 1088.72   27.82
   2   6  -5 1117.18   34.23
  -2   6  -6  105.00   10.13
  -2   6   6  110.34    9.87
   2   6  -6  115.63   10.72
  -2   6  -7  721.68   29.90
  -2   6   7  748.69   27.94
   2   6  -7  701.58   30.26
   2   6  -8   69.75    9.99
   2   6   8   68.88    7.90
  -2   6  -8   77.19   10.31
  -2   6   8   63.58    8.69
   2   6  -9  378.48   24.93
  -2   6  -9  365.73   24.27
  -2   6   9  373.13   21.40
   3  -6   0    2.08    1.04
   3   6   0    1.19    1.58
   3   6   0    2.92    2.14
  -3   6   0    0.22    0.54
   3   6   1   16.41    3.45
  -3  -6   1   15.46    3.33
  -3   6  -1   13.86    2.02
   3   6  -1   16.08    3.04
   3   6   1   17.29    3.31
   3  -6   1   14.39    2.15
  -3  -6   1   13.26    3.12
  -3  -6   2   -1.20    1.57
  -3   6  -2    2.19    1.50
  -3   6   2    0.45    0.44
   3   6  -2   -0.54    1.70
   3  -6   2   -0.24    1.14
  -3   6  -3    1.34    1.79
  -3  -6  -3    0.99    1.84
   3  -6   3   -0.09    1.32
  -3   6   3    1.36    0.89
   3   6  -3    1.23    1.92
   3   6  -4    3.53    2.27
  -3   6  -4    4.27    2.54
  -3   6   4    2.85    1.59
   3   6  -5   40.24    6.17
  -3   6   5   37.65    6.05
  -3   6  -5   36.15    5.37
  -3   6   5   42.81    4.76
   3   6  -6   14.48    4.53
  -3   6  -6   10.90    3.60
  -3   6   6   14.12    4.40
   3   6  -7    0.26    2.38
  -3   6  -7    2.92    3.23
  -3   6   7    4.92    3.84
   3   6  -8    2.15    3.01
  -3   6  -8    4.88    3.04
  -3   6   8    8.24    3.81
   3   6  -9    4.21    3.74
  -3   6  -9    6.34    3.64
  -3   6   9    3.12    3.98
   4  -6   0  113.58    3.85
   4   6   0  119.11    7.88
   4   6   0  127.38    7.96
  -4  -6   1 1184.37   30.21
   4   6   1 1135.08   29.42
  -4  -6   1 1182.89   31.29
  -4   6  -1 1107.48   22.79
   4  -6   1 1109.61   23.14
   4   6  -1 1155.36   28.90
   4   6   1 1183.37   28.00
  -4  -6   2    6.27    2.11
  -4   6  -2   24.22    3.14
   4   6  -2   19.48    3.62
   4  -6   2   21.02    2.98
  -4  -6  -3 2091.70   37.33
  -4   6  -3 2036.34   38.88
  -4   6   3 2093.22   30.75
  -4   6  -3 2083.83   45.99
   4   6  -3 2115.27   43.19
   4   6  -4   65.14    7.29
  -4   6  -4   77.08    7.18
  -4   6   4   69.26    4.95
  -4   6  -5  821.32   28.08
  -4   6   5  868.57   23.72
   4   6  -5  856.35   29.98
  -4   6   5  896.34   29.06
  -4   6  -6  100.19    9.82
   4   6  -6   96.25   10.05
  -4   6   6  101.96    9.85
  -4   6  -7  700.84   29.64
   4   6  -7  722.33   30.94
  -4   6   7  700.76   28.32
   4   6  -8   39.79    8.03
  -4   6  -8   44.28    8.04
  -4   6   8   47.00    7.94
  -4   6  -9  558.74   30.08
  -4   6   9  497.63   26.05
   4   6  -9  519.25   29.81
  -4   6  10   57.21    9.43
   5   6   0    1.57    2.60
   5  -6   0    0.47    0.53
   5   6   1    1.65    3.07
  -5  -6   1    5.27    3.25
   5   6   1   -2.64    1.65
  -5  -6   1    7.20    2.72
   5   6  -1    0.86    2.16
   5  -6   1   -0.92    1.17
   5   6   2   23.48    3.25
   5   6  -2   22.10    4.21
  -5   6  -2   22.22    2.92
   5  -6   2   18.05    2.82
  -5   6  -3   12.31    3.76
  -5   6   3   18.75    2.12
  -5  -6  -3   14.35    2.62
  -5   6  -3   15.57    3.05
   5   6  -3    9.64    3.16
  -5   6  -4    9.86    2.80
  -5   6   4    9.26    2.01
   5   6  -4    7.95    3.20
   5   6  -5   11.38    4.38
  -5   6   5   11.97    4.05
  -5   6  -5   13.35    3.81
  -5   6   5   11.63    2.14
   5   6  -6   14.99    4.72
  -5   6  -6    9.01    3.44
  -5   6   6    8.55    4.49
   5   6  -7    7.87    3.59
  -5   6  -7   -0.18    2.64
  -5   6   7   -0.35    3.19
   5   6  -8    2.55    3.12
  -5   6  -8   -3.31    2.84
  -5   6   8    4.06    3.81
   5   6  -9   10.34    4.70
  -5   6  -9   15.70    5.87
  -5   6   9    2.07    3.23
  -5   6  10   -1.87    3.95
   6   6   0  265.38   13.29
   6  -6   0  243.45    6.03
   6   6   1 1602.20   36.09
   6   6  -1 1575.68   34.64
   6  -6   1 1614.43   25.00
   6   6   1 1608.58   29.02
  -6  -6   1 1633.96   33.26
   6   6  -2  297.93   14.69
   6  -6   2  320.35   11.89
   6   6   2  324.12   11.61
  -6   6  -2  310.82   16.21
  -6   6   3  951.78   19.63
  -6  -6  -3  939.17   22.34
  -6   6  -3  913.58   25.35
   6   6  -3  927.97   29.30
  -6   6  -3  952.54   30.99
   6  -6  -4  134.06    6.89
  -6   6   4  119.18    6.70
   6   6  -4  116.94   10.10
  -6   6  -4  119.29    9.06
   6  -6  -5 1366.31   31.85
  -6   6  -5 1336.45   37.74
  -6   6   5 1363.04   32.00
   6   6  -5 1333.47   40.35
  -6   6   5 1327.68   38.80
   6   6  -6   39.08    6.52
  -6   6   6   37.05    6.49
  -6   6  -6   37.16    6.40
   6  -6  -6   42.58    5.53
  -6   6  -7  742.54   30.94
   6  -6  -7  750.11   26.02
   6   6  -7  727.75   31.91
  -6   6   7  757.60   30.73
   6   6  -8   41.81    8.21
  -6   6  -8   43.73    8.35
  -6   6   8   39.52    8.11
  -6   6   9  423.43   24.68
   6   6  -9  450.64   27.65
  -6   6  10   19.96    6.32
   7  -6   0    1.05    0.58
  -7  -6   0    1.46    1.90
   7   6   0    1.03    2.33
   7   6   1    4.11    3.54
  -7  -6   1   10.00    2.53
   7   6  -1    6.92    3.25
   7  -6   1    5.75    1.36
   7  -6   2    1.21    1.19
   7   6   2    1.57    1.42
  -7   6  -2    6.49    2.99
   7   6  -2    4.60    3.16
  -7   6   3   -0.82    1.26
  -7   6  -3   -3.67    3.69
   7   6   3    1.09    1.32
   7  -6  -3    0.05    0.70
   7   6  -3   -1.97    2.86
  -7  -6  -3   -0.30    0.98
  -7   6   4    4.37    1.77
   7  -6  -4    1.75    1.22
   7   6  -4   -1.27    2.48
  -7   6   5    2.94    2.00
  -7   6   5   -0.22    2.69
   7  -6  -5    1.82    1.66
   7   6  -5    3.73    2.99
   7   6  -6    8.75    3.65
   7  -6  -6    7.39    2.58
  -7   6   6   13.44    4.42
   7   6  -7    2.19    3.06
   7  -6  -7    3.65    2.92
  -7   6   7   11.47    4.82
   7   6  -8    4.84    4.30
   7  -6  -8    3.11    2.86
  -7   6   8    7.63    4.67
   7   6  -9    3.27    4.27
  -7   6   9    6.92    3.97
   8   6   0  274.31   15.10
   8  -6   0  275.88    7.73
  -8  -6   0  288.62   12.34
   8   6   1 1285.41   37.58
   8   6  -1 1328.23   36.77
   8  -6   1 1362.63   27.44
  -8  -6   1 1335.33   33.23
  -8   6  -2  158.64   12.02
   8   6  -2  142.58   10.84
   8  -6   2  150.74    8.10
   8  -6  -2  141.20    3.90
  -8  -6  -3 1269.95   25.61
   8   6  -3 1282.34   37.38
  -8   6   3 1266.37   26.51
   8   6   3 1318.33   25.76
  -8   6  -3 1273.70   38.57
   8  -6  -3 1283.10   24.35
   8   6   4  151.72    6.48
   8  -6  -4  151.30    7.29
  -8   6   4  140.36    7.61
   8   6  -4  147.13   11.72
   8  -6  -5  858.95   23.28
   8   6  -5  861.99   32.14
  -8   6   5  853.61   30.82
   8   6  -6   97.28   10.65
   8  -6  -6  112.50    8.32
  -8   6   6  112.54   11.38
   8  -6  -7  855.50   27.77
   8   6  -7  833.72   34.84
  -8   6   7  840.87   33.62
   8   6  -8   50.77    9.08
  -8   6   8   52.17    9.00
  -8   6   9  411.83   25.11
   9   6   0    1.91    3.22
  -9  -6   0    1.65    1.88
   9  -6   0   -0.54    0.81
   9   6  -1    3.43    3.33
   9  -6   1    0.57    0.96
   9  -6  -1    4.55    0.99
  -9  -6   1    5.63    2.49
   9   6  -2   54.22    7.08
   9  -6  -2   59.69    2.85
  -9   6  -2   55.81    7.48
   9  -6   2   60.65    5.27
   9  -6  -3   17.53    2.00
  -9   6  -3   14.37    4.00
  -9  -6  -3   14.06    1.81
   9   6  -3   16.34    4.49
  -9   6  -4   10.38    3.89
   9   6   4   14.95    1.68
  -9   6   4   14.95    2.81
   9  -6  -4   13.44    2.30
   9   6  -4   18.85    4.78
   9  -6  -5   -3.36    1.71
   9   6   5    1.92    1.01
  -9   6   5    3.40    3.62
   9   6  -5    0.12    2.65
   9   6  -6   57.09    8.50
   9  -6  -6   58.57    6.06
  -9   6   6   58.32    8.85
   9   6  -7   -1.88    3.63
   9  -6  -7   -1.25    1.85
  -9   6   7   -2.90    3.90
   9   6  -8   15.66    5.80
  -9   6   8    9.94    4.16
  -9   6   9   -0.53    4.19
  10   6   0   64.63    8.26
  10  -6   0   48.32    3.48
 -10  -6   0   53.45    5.23
  10  -6   1 1500.38   30.75
  10   6   1 1452.75   42.99
  10   6  -1 1489.27   42.34
  10  -6  -1 1471.24   27.11
  10   6  -2   75.68    8.46
  10  -6  -2   89.56    4.17
 -10   6  -2   82.86    9.09
  10  -6   2   79.84    6.12
  10   6  -3 1335.38   40.35
  10  -6  -3 1385.12   26.85
 -10   6  -3 1416.84   42.63
 -10   6  -4   68.55    8.58
 -10   6   4   69.10    6.06
  10   6  -4   60.11    8.33
  10  -6  -4   57.97    4.61
  10   6  -5  912.85   34.33
 -10   6   5  865.94   32.14
  10  -6  -5  890.93   23.78
  10  -6  -6   40.31    5.13
 -10   6   6   50.65    8.07
  10   6  -6   49.66    8.22
  10   6  -7  459.22   26.20
 -10   6   7  445.47   24.88
  10   6  -8   40.06    8.74
 -10   6   8   38.52    8.38
 -10   6   9  365.81   24.43
  11   6   0    2.14    2.88
 -11  -6   0    1.95    1.75
  11  -6   0    0.00    0.94
  11  -6  -1    8.97    1.79
  11   6  -1    7.11    4.13
  11   6   1    3.91    3.96
  11  -6   1    9.27    2.04
  11  -6   2    5.23    1.88
  11   6  -2    4.26    2.67
  11  -6  -2    5.46    1.26
 -11   6  -2    9.47    4.08
  11  -6  -3   -0.53    0.81
 -11   6  -3    0.03    2.60
 -11   6  -4    3.22    3.37
 -11   6   4    4.68    2.90
  11  -6  -4    1.60    1.16
  11   6  -4    7.54    3.59
  11  -6  -5    5.42    1.94
 -11   6   5    3.60    4.03
  11   6  -5    4.07    3.37
  11  -6  -6    3.61    2.21
 -11   6   6   -1.24    3.31
  11   6  -6    5.03    3.26
  11   6  -7    2.96    3.95
 -11   6   7    8.37    5.12
  11   6  -8    4.37    3.96
 -11   6   8   12.08    5.58
  12   6   0  202.97   15.33
 -12  -6   0  208.61   11.00
  12  -6  -1 1451.25   30.43
  12   6  -1 1518.94   45.06
  12  -6   1 1476.76   32.39
  12   6   1 1462.30   45.31
  12  -6  -2  186.46    7.70
  12   6  -2  176.70   14.13
  12   6  -3  880.34   34.16
  12  -6  -3  969.18   22.21
 -12   6  -3  978.83   35.90
 -12   6  -4   79.34    9.83
  12   6  -4   73.74    9.72
  12  -6  -4   87.16    6.07
  12   6  -5  897.17   35.80
 -12   6   5  879.07   33.27
  12  -6  -5  889.89   24.51
  12  -6  -6   56.60    6.25
 -12   6   6   66.72    9.51
  12   6  -6   61.86    9.66
  12   6  -7  434.67   26.49
 -12   6   7  473.74   26.33
  12   6  -8   27.74    7.93
 -12   6   8   26.92    7.35
 -13  -6   0    0.90    1.47
  13   6   0   10.05    5.32
  13   6   1   11.14    4.70
  13  -6  -1    6.74    1.85
  13   6  -1   16.17    5.46
  13  -6   1    7.67    2.19
 -13  -6  -1   10.33    2.14
  13   6  -2    1.81    4.24
  13  -6  -2   -0.40    1.11
 -13   6  -3   12.97    5.38
  13   6  -3   11.42    4.61
  13  -6  -3    6.84    1.72
  13  -6  -4    1.20    1.40
 -13   6  -4   -5.04    4.38
  13   6  -4    2.29    3.20
  13  -6  -5    7.37    2.44
 -13   6   5    7.99    4.13
  13   6  -5    5.95    2.99
 -13   6   6   -3.02    3.33
  13   6  -6   -1.60    3.92
  13   6  -7    5.02    4.46
 -13   6   7   -0.11    4.03
  13   6  -8   -1.27    3.21
 -13   6   8    1.99    5.59
  14  -6   0   60.59    7.44
 -14  -6   0   50.18    5.63
  14   6   0   60.78    9.15
 -14  -6  -1 1023.88   24.27
  14   6   1 1179.81   41.09
  14  -6  -1 1121.15   27.02
  14   6  -1 1140.56   39.78
  14  -6  -2   89.37    5.99
  14   6  -2   87.16   10.86
  14   6  -3 1164.44   42.47
 -14   6  -3 1102.46   41.45
 -14   6  -4   91.79   10.93
  14  -6  -4  111.95    7.34
  14   6  -4   99.16   11.98
  14   6  -5  501.42   27.73
 -14   6   5  489.58   24.84
 -14   6   6   61.56    9.29
  14   6  -6   62.79    9.78
  14   6  -7  602.68   32.83
 -14   6   7  617.53   31.23
  15  -6   0    2.25    3.63
 -15  -6   0    2.26    1.89
  15   6   0   -2.13    3.72
  15   6   1    7.47    5.30
  15  -6  -1    3.24    2.29
  15   6  -1    4.62    4.98
 -15  -6  -1    2.56    1.65
  15   6  -2    3.82    3.21
  15  -6  -2    0.66    1.33
 -15   6  -3    6.77    4.76
  15   6  -3   11.15    6.31
  15  -6  -3    8.30    2.11
  15  -6  -4    4.66    2.11
 -15   6  -4    3.19    4.27
  15   6  -4   -0.74    4.12
 -15   6   5   -4.11    2.97
  15   6  -5    6.09    4.63
 -15   6   6    2.57    4.29
  15   6  -6   -1.72    3.35
 -15   6   7    4.47    5.83
  15   6  -7  -10.08    5.75
  16  -6   0  179.42   13.14
  16   6   0  188.60   16.78
  16   6   1 1105.78   42.30
  16  -6  -1 1028.31   28.84
  16   6  -1 1100.18   41.30
  16  -6  -2   67.46    5.68
  16   6  -2   63.95    9.72
  16   6  -3  741.33   35.17
  16  -6  -3  751.34   22.14
 -16   6  -3  778.69   34.72
 -16   6  -4   61.22    9.51
  16   6  -4   91.46   12.71
  16   6  -5  653.18   34.14
 -16   6   6   60.57    9.95
  16   6  -6   65.84   11.34
  16   6  -7  612.20   35.22
 -16   6   7  593.73   31.54
  17  -6   0    1.13    2.99
  17   6   0    0.17    3.49
  17   6   1   27.97    7.28
  17  -6  -1   27.33    4.54
  17   6  -1   40.46    8.36
  17   6  -2   -5.79    5.94
  17  -6  -2    0.62    1.80
  17   6  -3    3.35    3.27
 -17   6  -3   -3.17    2.94
  17  -6  -3   -0.80    1.61
 -17   6  -4   -0.99    3.95
  17   6  -4   -1.64    4.27
  17   6  -5    4.40    3.86
 -17   6   6   12.23    6.43
  17   6  -6    5.27    5.30
  18  -6   0   98.98   10.25
  18   6   0   91.35   12.60
  18  -6  -1  611.63   22.59
  18   6  -1  601.62   31.63
  18   6   1  585.86   31.70
  18   6   2   94.54   12.78
  18  -6  -2   91.33    7.50
  18   6  -2   95.59   13.03
 -18   6  -3  802.82   37.16
  18   6  -3  757.97   37.97
 -18   6  -4   44.66    9.14
  18   6  -4   50.14   10.01
  18   6  -5  668.75   37.07
 -18   6   6   42.37    8.48
  18   6  -6   58.72   11.65
  19  -6   0    0.70    3.01
  19   6   0   10.92    5.69
  19   6   1   19.65    7.23
  19  -6  -1   22.01    4.48
  19   6  -1   28.52    8.64
  19   6   2   -2.99    6.06
  19   6  -2    6.68    4.82
  19  -6  -2    8.61    2.63
  19   6  -3   22.45    8.07
 -19   6  -3   16.04    5.85
  19   6  -4    6.97    4.72
 -19   6  -4    1.82    3.43
  19   6  -5    2.58    5.04
  19   6  -6   17.70    7.78
  20  -6   0    8.67    3.97
  20   6   0   14.04    6.51
  20   6   1  764.89   37.95
  20  -6  -1  735.30   26.84
  20   6  -1  764.21   37.49
  20   6   2   50.32   10.54
  20   6  -2   56.58   10.62
 -20   6  -3  602.66   33.10
  20   6  -3  592.75   34.79
 -20   6  -4    4.92    4.03
  20   6  -4   27.22    8.42
  20   6  -5  599.82   37.16
  21   6   0   -2.62    4.96
  21  -6   0   -1.94    2.84
  21   6   1    2.64    6.02
  21   6  -1   11.05    7.32
  21   6   2   10.88    6.77
  21   6  -2   -2.57    4.44
  21   6  -3   -1.79    5.48
 -21   6  -3    7.35    6.41
  21   6  -4   -0.13    4.53
  21   6  -5   -0.43    7.08
  22   6   0  200.12   19.48
  22   6   1  719.43   38.57
  22   6  -1  736.85   38.46
  22  -6   1  786.15   35.20
  22   6   2   96.42   14.62
  22   6  -2   78.60   12.89
 -22   6  -3  656.81   35.54
  22   6  -3  693.08   39.38
  22   6  -4   71.23   13.05
  23   6   0   11.29    6.73
  23   6   1    8.89    6.76
  23   6  -1    6.38    6.59
  23   6   2   12.51    6.23
  23   6  -2   -9.50    6.52
  23   6   3    6.47    6.06
  23   6  -3   -1.38    6.11
  23   6  -4   10.71    7.57
  24   6   0   66.37   11.94
  24   6   1  524.14   34.30
  24   6  -1  573.42   34.91
  24   6   2   61.27   12.88
  24   6  -2   33.35    9.14
  24   6   3  510.14   35.35
  24   6  -3  501.00   34.76
  25   6   0   -1.11    4.50
  25   6   1    3.54    7.36
  25   6  -1   13.07    7.16
   0   7   0    0.50    2.25
   0   7   0    0.07    1.05
   0  -7   1    1.95    1.39
   0   7   1    0.59    1.03
   0   7  -1    0.36    1.36
   0   7  -2   -0.92    1.32
   0  -7   2   -0.34    1.64
   0   7  -3    4.07    2.36
   0   7   3   -0.29    0.93
   0   7  -4    1.29    2.43
   0   7   4   -1.18    1.04
   0   7  -5   -0.80    2.11
   0   7  -6   -0.11    2.48
   0   7  -7   -2.01    3.25
   0   7  -8   -4.54    2.76
   0   7  -9   -0.81    4.00
  -1   7   0  970.33   28.71
   1   7   0  977.27   22.36
  -1   7   0  959.87   19.57
   1   7   0  919.94   27.62
  -1  -7   1  100.43    7.15
   1   7   1  107.77    6.05
   1  -7   1   97.52    6.16
  -1   7   1  108.62    4.44
   1   7  -1   97.78    6.26
  -1   7  -1  104.48    5.76
   1   7  -1  105.86    8.52
  -1   7   2  740.42   17.07
  -1  -7   2  723.04   22.07
  -1   7   2  713.22   14.94
   1  -7   2  729.45   20.90
   1   7  -2  716.50   21.22
  -1   7  -2  707.76   19.72
   1   7   3  124.33    6.77
   1   7  -3  129.09    8.88
  -1   7  -3  136.60    8.73
  -1   7   3  139.63    6.14
   1   7   4  591.56   17.96
   1   7  -4  620.00   22.42
  -1   7   4  578.86   16.72
  -1   7  -4  605.22   21.60
   1   7  -5  123.14   10.44
  -1   7  -5  115.82    9.80
   1   7  -6  348.84   19.45
  -1   7  -6  348.19   18.95
   1   7  -7   29.98    6.12
  -1   7  -7   49.84    7.72
   1   7  -8  209.56   17.32
  -1   7  -8  189.78   16.34
   1   7  -9   57.54   10.00
  -1   7  -9   47.37    8.50
  -2   7   0   -0.23    0.69
   2   7   0   -0.69    1.65
   2   7   0   -2.24    2.02
   2   7   1  131.43    9.11
  -2  -7   1  136.07    8.89
   2   7   1  135.33    7.74
   2  -7   1  136.92    6.91
   2   7  -1  136.04    7.96
  -2   7  -1  135.50    6.29
   2   7  -1  139.28    9.68
  -2   7   2   96.64    4.07
   2  -7   2   79.63    6.11
  -2  -7   2   56.53    6.01
   2   7  -2   88.64    6.84
  -2   7   2   89.26    3.27
  -2   7  -2   88.75    6.06
   2   7  -3    4.23    1.95
  -2  -7  -3    3.84    2.67
  -2   7  -3    6.30    2.64
   2   7   3    4.38    1.65
  -2   7   3    4.84    1.14
  -2   7   4    2.23    1.50
   2   7  -4   -0.49    1.97
  -2   7  -4    0.97    2.02
   2   7   4   -1.08    1.62
  -2   7   5    0.32    1.37
   2   7  -5   -0.46    2.06
  -2   7  -5    1.76    2.17
   2   7  -6   29.47    5.64
  -2   7  -6   23.13    5.14
   2   7  -7    6.25    4.16
  -2   7  -7    3.72    3.21
   2   7  -8    5.79    5.05
  -2   7  -8   -3.20    2.79
   2   7  -9   -0.07    4.29
  -2   7  -9    0.41    3.04
   3   7   0  621.14   18.94
   3   7   0  655.93   21.65
  -3   7   0  649.09   12.68
  -3  -7   1  212.52   11.70
   3   7   1  226.06   10.85
   3   7  -1  215.26   10.65
  -3   7  -1  200.79    7.78
   3  -7   1  201.51    8.23
   3   7   1  208.20   11.14
   3  -7   2  791.73   21.56
   3   7  -2  813.92   24.05
  -3   7  -2  850.79   21.22
  -3  -7  -3  132.95    9.42
  -3   7   3  135.04    5.32
   3   7  -3  143.90    9.90
  -3   7  -3  129.68   10.69
  -3   7  -3  132.81    8.44
  -3   7  -4  448.84   18.12
  -3   7   4  465.10   13.85
   3   7  -4  482.07   20.16
  -3   7  -5  117.13    9.92
  -3   7   5  132.46    8.02
   3   7  -5  128.16   10.99
  -3   7  -6  368.11   19.32
   3   7  -6  361.90   20.29
  -3   7  -7  136.82   12.88
   3   7  -7  150.57   13.87
  -3   7  -8  322.80   21.08
   3   7  -8  330.96   21.91
   3   7  -9   53.49    9.74
  -3   7  -9   52.24   10.48
   4   7   0   -2.88    2.59
   4   7   0    0.44    1.79
   4  -7   0   -0.76    0.89
   4   7   1    0.09    1.84
   4   7   1   -0.90    1.75
  -4  -7   1    3.40    2.67
   4  -7   1    1.86    1.17
   4   7  -1    0.98    2.19
  -4   7  -1    2.49    1.10
  -4   7  -2   17.98    2.91
   4   7  -2   17.98    3.54
   4  -7   2   13.18    2.51
   4   7   2   23.86    3.98
  -4   7  -3   31.02    5.59
  -4  -7  -3   37.53    5.11
  -4   7   3   37.82    2.45
  -4   7  -3   39.06    4.65
   4   7  -3   29.08    4.35
   4   7  -4    5.51    2.32
  -4   7  -4    3.47    1.92
  -4   7   4   -0.09    1.24
   4   7  -5   36.97    5.98
  -4   7  -5   25.06    4.64
  -4   7   5   31.07    3.85
   4   7  -6   23.11    5.54
  -4   7  -6   17.18    4.12
   4   7  -7    1.08    2.96
  -4   7  -7   -0.17    2.63
   4   7  -8   -4.06    2.97
  -4   7   8    5.31    4.17
  -4   7  -8    3.22    2.73
   4   7  -9    2.35    3.63
  -4   7   9    4.49    4.79
  -4   7  -9   -4.94    4.37
   5   7   0  414.39   16.53
   5   7   1  130.43    9.16
   5   7  -1  139.64    9.11
   5  -7   1  118.78    5.75
   5   7   1  133.08    8.31
  -5   7  -2  390.50   13.04
   5   7  -2  361.13   16.18
   5  -7   2  358.94   13.18
   5   7   2  385.91   14.56
  -5  -7  -3  136.41    8.86
  -5   7   3  133.50    4.60
  -5   7  -3  145.80    8.81
   5   7  -3  126.65    9.90
  -5   7  -3  133.54   11.16
  -5   7  -4  421.45   17.53
  -5   7   4  409.72   12.30
   5   7  -4  430.70   19.88
   5   7  -5   61.39    7.84
  -5   7   5   62.97    5.32
  -5   7  -5   65.78    7.51
  -5   7  -6  404.40   20.44
   5   7  -6  382.02   21.28
   5   7  -7   56.79    8.50
  -5   7  -7   60.68    8.73
  -5   7  -8  312.16   20.81
  -5   7   8  257.43   18.26
   5   7  -8  308.59   21.60
  -5   7   9   72.25   10.12
  -5   7  -9   63.67   10.52
   6   7   0   -0.14    2.41
   6   7   1    9.12    2.22
   6   7   1   12.68    3.99
   6   7  -1   11.88    3.03
   6  -7   1    9.09    1.67
   6   7   2    3.50    1.77
  -6   7  -2    3.90    2.84
   6   7  -2    1.14    1.94
   6  -7   2    1.46    1.47
  -6   7   3   -0.33    0.69
  -6  -7  -3    1.19    1.92
   6   7   3    0.40    1.42
  -6   7  -3    3.08    2.25
   6   7  -3   -1.75    2.75
  -6   7   4   30.32    3.03
  -6   7  -4   25.39    4.45
   6   7  -4   23.93    4.88
   6   7  -5    9.32    3.62
  -6   7  -5   12.11    3.82
   6   7  -6   21.84    5.37
  -6   7  -6   17.84    5.17
   6   7  -7   -4.40    4.20
  -6   7   7    2.16    4.89
  -6   7  -7   -1.38    2.54
  -6   7   8    3.55    3.74
  -6   7  -8    2.11    3.18
  -6   7   9    1.67    3.45
   7   7   0  821.35   26.36
   7  -7   0  755.21   13.66
   7   7  -1  175.75   11.26
   7   7   1  163.86   11.74
   7  -7   1  166.39    6.95
   7   7  -2  606.28   22.84
   7  -7   2  585.68   17.52
   7   7   2  602.00   17.85
  -7   7  -2  576.70   24.47
  -7  -7  -3   94.84    6.77
  -7   7  -3   93.90    9.69
   7   7  -3   99.11    9.33
   7   7   3   95.61    6.35
  -7   7   4  658.68   16.79
   7   7  -4  647.03   25.79
  -7   7  -5   92.41    8.79
   7   7  -5   89.61    9.93
   7   7  -6  409.78   22.75
  -7   7  -6  400.31   20.80
   7   7  -7   87.47   10.87
  -7   7   7   74.49    9.81
  -7   7   8  183.51   16.11
   7   7  -8  188.20   17.12
  -7   7   9   52.95    9.54
   8   7   0   -2.24    3.04
   8  -7   0   -0.83    0.64
   8  -7   1    8.80    1.73
   8   7   1   19.94    5.17
   8   7  -1    9.78    3.59
   8  -7   2    1.20    1.24
   8   7  -2    2.31    2.16
  -8   7  -2    2.24    3.55
  -8  -7  -3    5.07    2.26
   8   7   3    4.45    1.42
  -8   7  -3    5.03    2.35
   8   7  -3    5.66    2.40
  -8   7  -4   15.24    4.60
  -8   7   4   13.55    2.06
   8   7   4   17.10    2.54
   8   7  -4   13.00    3.89
   8   7  -5    8.17    4.32
   8   7  -6    7.76    4.83
   8   7  -7   -0.62    2.57
  -8   7   7    1.54    4.33
   8   7  -8    3.43    4.28
  -8   7   8   -0.43    4.32
  -8   7   9   12.21    7.43
  -9  -7   0  452.94   17.24
   9   7   0  448.99   20.49
   9  -7   0  461.81   10.56
   9   7   1   56.32    7.68
   9   7  -1   60.52    7.30
   9  -7   1   54.95    4.15
  -9   7  -2  869.72   31.57
   9   7  -2  852.21   29.82
   9  -7   2  844.15   22.65
  -9  -7  -3  151.73    7.58
   9   7  -3  149.93   12.08
  -9   7  -3  139.16   12.52
   9  -7  -4  398.47   11.89
   9   7  -4  378.58   20.39
  -9   7  -4  406.98   21.71
   9   7   4  420.03   11.85
   9  -7  -5   49.10    4.57
   9   7  -5   58.48    8.45
   9   7  -6  268.30   18.72
   9   7  -7   72.01   10.18
  -9   7   7   68.52   10.19
   9   7  -8  257.30   20.74
  -9   7   8  310.07   21.34
  -9   7   9   94.16   12.71
  10  -7   0    0.62    0.69
 -10  -7   0    0.72    1.62
  10  -7   1   17.50    2.54
  10   7   1   32.61    6.58
  10   7  -1   25.46    5.00
  10  -7   2    4.22    1.62
  10   7  -2    1.38    2.69
 -10   7  -2    5.21    3.33
 -10   7  -3    7.74    3.96
 -10  -7  -3    2.26    1.17
  10  -7  -3    2.49    0.75
  10   7  -3    2.47    2.69
 -10   7  -4   31.27    6.55
  10  -7  -4   42.21    3.48
  10   7  -4   30.02    6.08
  10   7  -5    5.91    3.04
  10   7  -6   23.12    6.41
  10   7  -7   16.28    5.46
 -10   7   7   18.71    6.71
  10   7  -8    2.13    3.42
 -10   7   8    1.44    4.77
  11   7   0  810.92   30.49
  11  -7   0  842.40   18.39
 -11  -7   0  831.58   25.05
  11  -7  -1  287.08    7.37
  11   7   1  282.71   17.82
  11   7  -1  255.21   16.43
  11  -7  -1  285.69    7.59
  11  -7   1  272.76   10.64
 -11   7  -2  308.61   18.85
  11   7  -2  327.38   18.86
  11  -7  -2  345.22    7.50
  11  -7   2  298.11   12.76
 -11   7  -3   54.90    8.53
  11   7  -3   42.32    6.83
  11  -7  -3   49.90    3.06
  11  -7  -4  384.13   11.80
  11   7  -4  353.23   20.72
 -11   7  -4  349.16   21.30
  11   7  -5  137.82   13.22
  11   7  -6  322.02   21.75
  11   7  -7   46.10    8.33
 -11   7   7   47.87    8.47
  11   7  -8  143.79   15.84
 -11   7   8  171.09   16.58
  12   7   0    0.99    3.52
 -12  -7   0    1.05    1.96
  12  -7   0   -1.50    1.23
  12   7   1   -0.81    3.23
  12   7  -1    3.53    3.37
  12  -7   1    1.53    1.26
  12  -7  -1    1.91    1.12
  12  -7  -1    1.49    1.00
  12   7  -2   -2.12    3.40
  12  -7  -2    0.50    0.69
 -12   7  -3   16.86    5.06
  12   7  -3   21.25    5.22
  12  -7  -3   17.26    1.96
 -12   7  -4   34.92    7.47
  12   7  -4   34.13    6.55
  12   7  -5   -4.83    3.28
  12   7  -6    8.99    4.37
  12   7  -7    3.41    2.98
 -12   7   7   -6.09    4.07
 -12   7   8    1.73    4.17
  13  -7   0  610.96   20.32
  13   7   0  571.59   26.77
  13  -7   0  592.09   16.19
  13  -7   1  130.80    7.71
  13   7  -1  130.53   12.43
  13  -7  -1  122.09    6.03
  13   7   1  128.75   12.82
  13   7  -2  571.26   27.42
  13  -7  -2  645.78   15.18
  13   7  -3  152.87   13.94
  13  -7  -3  169.39    6.98
 -13   7  -3  171.06   15.36
  13   7  -4  419.08   24.08
 -13   7  -4  434.37   25.19
  13   7  -5   77.01   10.32
  13   7  -6  290.66   21.36
  13   7  -7   65.00   10.51
  14  -7   0    3.86    2.66
  14   7   0   -0.61    2.93
  14   7   1    3.87    3.50
  14   7  -1    5.63    4.03
  14  -7  -1    2.86    1.85
  14   7  -2    3.23    3.41
  14  -7  -2    5.97    1.70
 -14   7  -3    4.36    4.96
  14   7  -3    1.17    2.94
 -14   7  -4    3.43    3.81
  14   7  -4    6.21    4.33
  14   7  -5    5.08    4.21
  14   7  -6   -1.19    4.37
  14   7  -7    0.53    4.29
  15  -7   0  442.21   18.11
  15   7   0  394.23   23.31
  15   7   1    2.44    3.55
  15   7  -1    6.47    4.14
  15  -7  -1    8.72    2.07
  15   7  -2  429.12   24.52
  15   7   2  440.18   26.47
  15  -7  -2  442.59   13.84
 -15   7  -3  111.96   13.19
  15   7  -3   91.15   11.92
  15   7  -4  360.11   23.64
 -15   7  -4  317.90   22.61
  15   7  -5   26.69    6.24
  15   7  -6  282.96   22.10
  15   7  -7   90.55   13.23
  16  -7   0    0.18    2.10
  16   7   0    2.36    3.30
  16   7   1    1.22    4.10
  16   7  -1    3.25    3.11
  16  -7  -1    2.52    1.93
  16   7   2    0.75    4.02
  16   7  -2   -0.28    4.40
 -16   7  -3   45.61    8.44
  16   7  -3   44.17    9.32
 -16   7  -4    8.81    3.64
  16   7  -4   12.76    4.92
  16   7  -5    4.37    4.67
  16   7  -6    6.04    4.28
  17  -7   0  295.37   15.40
  17   7   0  256.45   19.99
  17   7   1  130.92   14.57
  17   7  -1  128.46   13.88
  17   7   2  355.50   24.91
  17   7  -2  364.57   24.07
 -17   7  -3   58.79    9.84
  17   7  -3   64.33   10.85
  17   7  -4  349.82   24.69
 -17   7  -4  267.98   22.12
  17   7  -5   94.54   13.35
  17   7  -6  236.42   21.22
  18  -7   0    0.82    2.37
  18   7   0    3.38    5.28
  18   7   1    2.65    4.03
  18   7  -1   -2.27    4.52
  18   7   2    8.39    5.65
  18   7  -2    4.24    3.59
  18   7  -3    0.62    3.80
 -18   7  -3    0.07    4.40
 -18   7  -4    2.54    4.43
  18   7  -4    8.82    5.86
 -18   7  -5   -1.03    3.97
  18   7  -5   -2.99    4.20
  18   7  -6    3.80    4.13
  19   7   0  443.80   27.32
  19   7   1  141.55   15.65
  19   7  -1  132.28   15.30
  19   7   2  202.43   20.12
  19   7  -2  202.06   18.56
  19   7  -3   75.90   12.20
 -19   7  -3   79.83   11.93
  19   7  -4  262.20   22.68
 -19   7  -4  168.25   18.39
 -19   7  -5   76.40   12.11
  19   7  -5  100.92   14.18
  20   7   0   -0.73    3.66
  20   7   1   22.28    7.95
  20   7  -1    3.95    4.68
  20   7   2    6.80    5.90
  20   7  -2   17.26    6.71
  20   7  -3    7.22    5.79
 -20   7  -3   -3.02    3.45
 -20   7  -4    1.93    4.01
  20   7  -4    4.98    6.05
  20   7  -5   -3.69    7.01
  21   7   0  288.43   22.79
  21   7   1   52.93   10.72
  21   7  -1   57.52   11.08
  21   7   2  414.34   29.56
  21   7  -2  403.29   27.86
  21   7   3   49.41   11.78
  21   7  -3   32.63    8.96
 -21   7  -3   30.93    8.66
  21   7  -4  273.43   24.32
 -21   7  -4  187.34   19.96
  22   7   0    5.17    4.98
  22   7   1    2.78    5.39
  22   7  -1   12.65    5.40
  22   7  -2    1.95    4.11
  22   7   2   13.47    6.99
  22   7   3   -0.31    4.93
  22   7  -3    6.25    6.36
 -22   7  -3    2.81    5.64
  22   7  -4   12.48    7.57
  23   7   0  417.74   28.96
  23   7   1   93.77   14.81
  23   7  -1   74.11   12.19
  23   7   2  283.80   25.55
  23   7  -2  317.69   25.85
  23   7   3  100.24   16.00
  23   7  -3   99.03   14.89
  24   7   0   -1.02    4.78
  24   7   1   -0.98    4.45
  24   7  -1    4.20    4.54
  24   7   2    4.12    7.12
   0   8   0  735.54   17.98
   0   8   0  774.88   26.22
   0   8   1  424.65   11.94
   0  -8   1  410.30   15.07
   0   8  -1  421.92   13.78
   0   8  -1  419.57   19.20
   0   8   2  159.12    7.49
   0  -8   2  145.44    9.19
   0   8  -2  153.37    8.67
   0   8  -2  158.71   11.70
   0   8   3  249.76    9.08
   0   8  -3  240.02   12.39
   0   8  -4  150.35   10.53
   0   8   4  150.69    7.75
   0   8  -5   55.33    7.08
   0   8  -6  268.36   16.93
   0   8  -7   23.68    5.95
   0   8  -8  135.31   13.83
   1   8   0    1.88    1.93
   1   8   0    2.06    1.55
  -1   8   0    1.66    2.79
  -1   8   0    0.05    0.99
   1   8  -1    1.79    1.92
  -1  -8   1    3.96    2.35
   1  -8   1    1.67    1.78
  -1   8  -1    0.14    2.35
   1   8   1    3.33    1.46
  -1   8   1    3.25    0.94
   1   8   1    2.76    3.08
   1   8  -1    1.73    1.29
  -1   8  -1    2.81    1.34
  -1   8  -2   -4.16    3.14
  -1   8  -2    3.63    2.29
   1   8   2    2.34    1.93
  -1   8   2    1.32    1.05
  -1  -8   2   -0.56    1.41
   1  -8   2    2.99    2.15
  -1   8   2    2.18    0.79
   1   8  -2    2.61    1.82
   1   8  -3    9.35    2.90
  -1   8  -3    6.52    2.35
  -1   8   3    6.38    1.34
   1   8   3    7.57    1.72
   1   8  -4   25.19    4.59
  -1   8   4   26.67    3.02
  -1   8  -4   33.18    5.22
   1   8   4   31.04    3.85
   1   8  -5    8.90    3.95
  -1   8  -5    4.82    2.58
   1   8  -6   35.32    6.28
  -1   8  -6   29.50    5.68
   1   8  -7    2.05    3.60
  -1   8  -7   -4.80    3.61
   1   8  -8    2.75    4.28
  -1   8  -8    6.97    2.73
  -2   8   0  366.81   18.08
   2   8   0  417.83   14.39
  -2   8   0  416.01   10.41
   2   8   0  423.13   18.33
   2   8  -1   11.85    3.14
  -2  -8   1    7.92    2.92
   2  -8   1   10.77    2.36
   2   8   1   10.17    2.11
  -2   8  -1   18.30    4.46
  -2   8  -1   10.84    2.01
   2   8   1   12.80    3.57
   2   8  -1    6.05    2.23
  -2   8   1    9.03    0.92
   2   8   2  688.21   20.86
  -2   8   2  675.68   12.83
   2  -8   2  681.68   20.64
   2   8  -2  690.48   21.74
  -2   8   2  705.05   12.47
  -2   8  -2  705.28   19.72
  -2   8  -2  708.75   26.78
   2   8  -3   17.97    3.62
  -2   8   3   23.01    2.22
  -2   8  -3   19.67    3.62
   2   8   3   17.15    2.76
   2   8   4  396.99   14.68
  -2   8   4  407.43   12.50
   2   8  -4  391.72   18.23
  -2   8  -4  394.95   17.21
   2   8  -5   49.17    6.76
  -2   8  -5   49.66    6.47
  -2   8  -6  137.77   11.84
   2   8  -6  119.83   11.60
   2   8  -7   33.16    6.58
  -2   8  -7   35.52    6.89
  -2   8  -8  156.72   14.98
   2   8  -8  170.07   15.96
   3   8   0   -4.08    2.55
  -3   8   0   -0.12    0.53
   3   8   0   -4.13    2.55
   3   8  -1    1.94    1.95
  -3  -8   1    9.04    3.49
   3   8   1    7.67    2.79
   3  -8   1    3.34    1.48
  -3   8  -1    5.90    1.52
   3   8   1   10.63    3.40
  -3   8  -1    2.25    2.60
   3   8  -1    3.39    1.69
   3   8   2   10.80    3.14
  -3   8  -2   11.30    3.77
  -3   8  -2   13.95    2.58
   3  -8   2   11.37    2.66
   3   8  -2    7.26    2.41
  -3   8  -3    8.21    3.21
  -3   8  -3   10.00    2.77
  -3   8   3    9.09    1.13
   3   8  -3   14.19    3.88
   3   8  -4   11.20    3.18
  -3   8  -4   15.45    3.49
  -3   8   4   11.82    1.93
   3   8  -5   -1.10    2.39
  -3   8  -5   -3.35    2.98
   3   8  -6   21.26    5.07
  -3   8  -6   16.53    4.43
   3   8  -7    6.50    4.40
  -3   8  -7   -0.50    2.91
   3   8  -8   -2.75    4.28
  -3   8  -8   -0.40    3.75
   4   8   0  399.82   15.87
   4   8   0  421.21   17.64
   4   8   1   20.65    3.78
   4   8   1   22.86    3.98
   4  -8   1   16.52    2.33
  -4   8  -1   24.61    2.51
  -4   8  -1   21.72    5.13
   4   8  -1   16.86    3.55
   4   8   2  266.92   13.32
   4   8   2  297.29   14.47
  -4   8  -2  278.79   11.03
   4  -8   2  265.29   11.37
   4   8  -2  291.19   14.14
  -4   8  -2  290.47   17.05
  -4   8  -3   44.65    6.92
  -4   8  -3   42.05    4.79
   4   8  -3   34.85    5.50
  -4   8  -4  340.66   15.93
  -4   8   4  354.17   10.57
   4   8  -4  323.38   17.31
   4   8  -5   28.35    5.34
  -4   8  -5   40.91    6.02
  -4   8  -6  291.04   17.60
   4   8  -6  287.05   18.37
   4   8  -7   53.44    8.81
  -4   8  -7   40.43    7.41
  -4   8  -8  123.16   13.57
   4   8  -8  120.90   13.62
   5   8   0    0.84    1.61
   5   8   0   -1.93    1.98
   5   8   1    9.02    2.72
   5   8   1    0.27    2.11
   5  -8   1    0.61    1.02
   5   8  -1    2.61    2.70
  -5   8  -1    6.14    3.60
   5   8   2    6.14    3.12
  -5   8  -2    5.88    2.93
   5   8   2   10.30    3.09
  -5   8  -2    8.59    2.01
   5  -8   2    6.63    2.03
  -5   8  -3    3.96    3.07
  -5   8  -3   11.68    2.96
   5   8  -3    4.72    1.95
  -5  -8  -3   12.83    3.91
  -5   8   4    4.28    1.35
  -5   8  -4    4.92    2.33
   5   8  -4    9.53    3.85
   5   8  -5   17.18    4.18
  -5   8  -5   12.89    3.70
   5   8  -6   19.94    6.15
  -5   8  -6   14.71    4.65
   5   8  -7    6.71    4.02
  -5   8  -7   11.63    4.80
   5   8  -8    7.08    4.78
  -5   8  -8    5.69    3.98
   6   8   0  105.14    8.68
  -6   8  -1  234.44   15.16
   6   8   1  239.44   13.27
   6   8  -1  217.16   12.69
   6  -8   1  210.64    8.06
   6   8   1  241.36   12.07
   6   8   2  225.28   14.03
   6   8  -2  222.93   13.23
   6  -8   2  221.79   10.11
   6   8   2  234.32   11.73
  -6   8  -2  232.39   15.50
   6   8   3   77.33    6.59
  -6   8  -3   55.17    7.70
  -6   8  -3   69.80    6.19
   6   8  -3   60.20    7.17
  -6  -8  -3   69.24    7.42
  -6   8  -4  260.91   13.83
   6   8  -4  252.25   15.80
   6   8  -5  102.82   10.70
  -6   8  -5   84.60    8.71
  -6   8  -6  249.72   16.23
   6   8  -6  272.95   18.38
   6   8  -7   21.26    5.95
  -6   8  -7   16.73    4.60
  -6   8  -8  222.24   17.87
   6   8  -8  258.85   20.33
   7   8   0    2.29    3.31
   7   8   1    2.61    3.46
   7   8  -1   -1.30    2.64
   7  -8   1   -0.91    1.09
  -7   8  -1    0.58    2.98
   7   8   2   -0.99    3.07
   7   8   2    2.01    1.72
  -7   8  -2    2.48    3.13
   7   8  -2    2.12    2.32
   7  -8   2   -1.47    1.32
  -7   8  -3    8.10    3.08
   7   8   3    8.67    2.52
   7   8  -3    7.03    3.19
  -7  -8  -3    4.07    2.11
   7   8   4    4.68    2.56
   7   8  -4   -2.06    3.25
   7   8  -5   -2.90    3.32
  -7   8  -5    2.30    1.99
   7   8  -6   -1.43    2.54
  -7   8  -6    2.18    2.86
   7   8  -7   -2.53    3.11
   7   8  -8    7.30    3.87
   8   8   0  373.78   18.05
   8   8  -1    5.51    2.50
   8  -8   1   10.31    1.71
   8   8   2  406.09   20.52
   8   8  -2  396.60   19.26
   8  -8   2  413.09   14.28
  -8   8  -2  405.50   21.68
  -8   8  -3   57.47    8.09
   8   8  -3   71.20    8.49
   8   8   3   70.12    5.69
  -8  -8  -3   71.74    6.89
   8   8  -4  253.51   16.29
  -8   8  -4  248.72   17.60
   8   8   4  262.06   11.02
   8   8  -5   14.04    4.61
   8   8  -6  263.57   18.67
   8   8  -7   65.17   10.16
   8   8  -8  198.95   18.08
   9   8   0   -2.96    3.44
   9   8   1    3.47    3.20
   9   8  -1   -0.50    2.40
   9  -8   1    0.90    0.84
   9   8   2   15.98    4.55
   9   8  -2   15.68    4.58
  -9   8  -2   20.10    5.24
   9  -8   2    8.24    2.10
  -9   8  -3    9.33    3.62
   9   8  -3    8.10    3.19
  -9  -8  -3   13.35    3.17
  -9   8  -4    0.74    2.54
   9   8   4    0.07    1.09
   9   8  -4   -2.52    2.80
   9   8  -5    3.44    2.47
   9   8  -6    5.48    4.01
   9   8  -7   -1.27    3.37
   9   8  -8    9.37    5.60
  10  -8   0  359.02    9.49
  10   8   0  373.38   19.37
  10  -8   0  352.23    8.20
  10   8   1  110.74   10.91
  10   8  -1   98.35    9.83
  10  -8   1  108.95    5.90
 -10   8  -2  227.17   16.44
  10   8   2  253.39   17.29
  10   8  -2  225.52   15.32
  10  -8   2  242.92   11.00
 -10   8  -3   63.48    9.28
  10   8  -3   63.91    8.38
  10   8  -4  309.94   19.09
 -10   8  -4  267.24   19.13
  10   8  -5   30.70    6.62
  10   8  -6  180.93   15.95
  10   8  -7   38.79    7.91
  11  -8   0   -0.29    0.69
  11  -8   0    0.12    1.05
  11   8   0    3.18    3.38
  11  -8   1   13.48    2.39
  11   8   1   15.72    4.78
  11   8  -1   16.66    4.91
  11   8   2   -3.92    3.65
  11   8  -2    1.46    3.80
 -11   8  -2    9.46    4.84
 -11   8  -3   -0.59    3.71
  11   8  -3    2.43    2.91
 -11   8  -4   -1.03    3.16
  11   8  -4    0.91    2.68
  11   8  -5   -2.40    4.00
  11   8  -6    4.37    2.82
  11   8  -7   -5.21    4.64
  12  -8   0  365.35   11.82
  12   8   0  374.66   20.75
  12   8   1   42.46    8.14
  12   8  -1   37.19    6.80
 -12   8  -2  328.10   20.37
  12   8   2  317.60   20.77
  12   8  -2  311.84   19.23
 -12   8  -3   43.89    8.04
  12   8  -3   43.10    7.46
  12   8  -4  310.08   20.30
 -12   8  -4  310.09   21.79
  12   8  -5   33.09    7.09
  12   8  -6  147.88   15.05
  12   8  -7   17.53    5.96
  13  -8   0   -1.12    1.29
  13   8   0    7.35    4.95
  13   8   1    2.19    4.79
  13   8  -1   -1.12    3.76
  13   8   2   35.19    7.90
  13   8  -2   29.48    6.45
 -13   8  -2   38.30    7.70
 -13   8  -3    2.43    3.85
  13   8  -3    7.05    4.35
 -13   8  -4    3.60    3.49
  13   8  -4    1.52    3.19
  13   8  -5    0.10    3.65
  13   8  -6   -1.88    3.64
  13   8  -7    3.85    4.96
  14  -8   0  337.71   12.93
  14   8   0  336.38   20.98
  14   8   1   24.67    6.41
  14   8  -1   34.19    6.81
 -14   8  -2  387.13   22.95
  14   8   2  409.53   24.68
  14   8  -2  355.77   22.03
 -14   8  -3   35.41    8.06
  14   8  -3   24.99    6.51
 -14   8  -4  139.88   15.23
  14   8  -4  142.36   14.56
  14   8  -5   73.95   10.67
  14   8  -6  209.37   18.84
  14   8  -7   25.40    7.29
  15   8   0    1.67    3.62
  15   8   1    7.23    5.14
  15   8  -1   -0.81    3.32
  15   8   2   21.62    6.50
  15   8  -2   17.22    5.69
 -15   8  -2   21.24    6.41
 -15   8  -3    0.33    3.58
  15   8  -3   -0.06    3.36
 -15   8  -4   30.27    8.11
  15   8  -4   38.35    8.67
  15   8  -5    5.59    4.65
  15   8  -6    9.76    4.53
  16   8   0  144.18   14.51
  16   8   1   94.88   12.06
  16   8  -1   83.77   11.61
  16   8   2  197.84   18.21
  16   8  -2  207.99   17.68
 -16   8  -2  226.84   18.17
 -16   8  -3  110.66   13.53
  16   8  -3  101.76   12.49
 -16   8  -4  168.94   17.76
  16   8  -4  167.27   16.55
  16   8  -5   35.14    7.99
  16   8  -6  158.27   17.03
  17   8   0   -2.75    4.48
  17   8   1    1.23    4.59
  17   8  -1    0.34    4.06
  17   8   2    3.92    4.49
  17   8  -2   -3.77    3.47
 -17   8  -3    2.62    4.53
  17   8  -3   -4.28    3.24
 -17   8  -4    6.35    5.30
  17   8  -4    5.09    4.59
 -17   8  -5   -5.36    5.25
  17   8  -5   -3.94    4.68
  17   8  -6    3.87    5.12
  18   8   0  279.85   21.11
  18   8   1   14.43    5.62
  18   8  -1   13.22    5.16
  18   8   2  153.99   17.49
  18   8  -2  149.33   15.53
  18   8   3   14.58    6.32
 -18   8  -3   21.25    7.15
  18   8  -3   20.19    7.08
  18   8  -4  243.25   21.05
 -18   8  -4  220.78   21.07
 -18   8  -5    1.34    4.64
  18   8  -5   15.04    5.49
  19   8   0    1.58    4.92
  19   8   1   -1.22    4.07
  19   8  -1    1.93    3.51
  19   8   2   -6.04    5.63
  19   8  -2    5.99    5.01
  19   8   3    2.18    5.34
 -19   8  -3    0.54    4.25
  19   8  -3    7.83    6.35
 -19   8  -4   18.78    8.63
  19   8  -4   14.14    6.66
 -19   8  -5    5.34    3.83
  19   8  -5   -0.02    5.40
  20   8   0  152.89   16.72
  20   8   1   32.10    8.30
  20   8  -1   40.34    8.67
  20   8   2  227.73   21.49
  20   8  -2  196.07   18.79
  20   8   3   26.81    9.14
 -20   8  -3   28.22    8.07
  20   8  -3   21.43    7.77
 -20   8  -4  165.44   19.07
  20   8  -4  182.30   19.02
  21   8   0    3.99    5.35
  21   8   1    1.09    4.88
  21   8  -1    3.92    4.49
  21   8   2    2.23    6.29
  21   8  -2   -0.57    4.35
  21   8   3   -5.31    7.24
 -21   8  -3    6.09    5.81
  21   8  -3   12.15    7.56
 -21   8  -4   -2.56    5.57
  22   8   0  219.10   21.02
  22   8   1   87.79   14.11
  22   8  -1   77.72   12.82
  22   8   2  155.54   18.87
  22   8  -2  154.38   17.80
  22   8   3   73.30   13.80
 -22   8  -3   75.39   13.03
  22   8  -3   77.73   13.25
  23   8   0   -0.72    5.21
  23   8   1    2.12    4.17
  23   8  -1    8.86    6.26
  23   8   2   15.24    7.81
 -23   8  -3    6.96    5.43
 -24   8  -2  195.42   19.23
   0   9   0    1.27    2.86
   0   9   0   -0.38    1.37
   0  -9   1    4.01    1.62
   0   9  -1   -2.76    2.64
   0   9   1    0.59    1.25
   0   9   1    1.80    2.45
   0   9  -1    1.02    1.44
   0   9  -2    2.72    2.70
   0   9  -2    0.75    1.84
   0   9   2    1.40    1.55
   0   9   3    2.48    2.21
   0   9  -3   -0.67    2.11
   0   9   3    1.58    1.01
   0   9  -4   -0.41    1.98
   0   9  -5   -1.67    1.98
   0   9  -6    0.02    2.76
   0   9  -7   -3.07    3.35
   0   9  -8    1.88    2.61
   1   9   0   76.96    5.45
   1   9   0   68.54    7.71
  -1   9   0   64.26    4.17
  -1   9   0   72.52    8.58
   1   9   1  762.70   26.92
  -1  -9   1  731.80   23.52
   1  -9   1  718.61   21.40
   1   9   1  774.36   19.46
  -1   9   1  768.94   15.77
   1   9  -1  782.95   21.38
  -1   9  -1  747.84   19.43
   1   9  -1  804.73   28.60
  -1   9  -1  735.39   28.21
   1   9  -2   24.60    3.84
  -1   9  -2   17.55    4.14
  -1   9  -2   29.59    3.97
   1   9   2   26.15    3.51
   1  -9   2   18.97    3.50
  -1   9   2   19.60    2.03
  -1   9   2   22.72    1.93
  -1   9   3  715.33   17.96
   1   9   3  693.62   18.11
   1   9  -3  685.52   23.25
  -1   9  -3  687.56   22.42
  -1   9   3  691.88   15.64
   1   9  -4   63.93    7.14
  -1   9  -4   62.70    7.02
   1   9  -5  393.21   19.88
  -1   9  -5  392.14   19.30
   1   9  -6   44.51    7.25
  -1   9  -6   30.68    5.98
  -1   9  -7  244.12   17.60
   1   9  -7  275.42   18.95
   1   9  -8   14.77    5.21
  -1   9  -8   15.28    4.99
  -2   9   0    0.89    0.82
   2   9   0   -0.51    2.16
   2   9   0    1.38    1.70
  -2   9   0    0.67    3.02
   2   9  -1    3.15    2.66
  -2  -9   1    9.97    3.34
   2  -9   1    7.07    2.13
  -2   9  -1    7.65    1.93
  -2   9  -1    2.52    2.43
   2   9   1    8.74    2.52
   2   9   1    7.13    2.96
   2   9  -1    4.07    2.09
  -2   9  -2   10.98    4.20
   2   9   2   11.79    3.01
  -2   9  -2   13.74    2.67
   2  -9   2    8.33    2.64
   2   9  -2    8.39    2.48
   2   9  -3    3.28    2.21
  -2   9   3    1.89    1.44
  -2   9  -3    0.38    2.19
   2   9   3    0.25    1.22
  -2   9   3    0.86    0.71
   2   9  -4   10.22    3.40
  -2   9  -4    7.64    2.67
   2   9  -5    1.94    2.55
  -2   9  -5    0.20    2.51
   2   9  -6   -1.20    2.59
  -2   9  -6   10.48    4.09
   2   9  -7   -0.21    3.99
  -2   9  -7    1.96    3.37
   2   9  -8   -3.83    4.68
  -2   9  -8    4.53    4.32
  -3   9   0   50.64    2.75
   3   9   0   47.27    6.30
   3   9   0   50.93    5.33
  -3   9   0   46.65    7.06
   3  -9   1  376.56   13.32
   3   9   1  414.95   15.51
   3   9  -1  431.67   16.49
   3   9  -1  412.45   19.37
   3   9   1  451.19   19.32
  -3   9  -1  449.04   21.59
  -3   9  -1  409.25   12.36
   3   9   2  154.37   10.93
   3   9   2  165.31    9.94
   3  -9   2  140.49    8.62
   3   9  -2  154.13    9.95
  -3   9  -2  155.59   12.87
  -3   9  -2  154.33    8.36
   3   9  -3  324.26   15.93
  -3   9  -3  324.75   19.07
  -3   9  -3  333.18   14.37
   3   9  -4   66.10    7.71
  -3   9  -4   60.70    6.70
  -3   9  -5  365.87   18.32
   3   9  -5  343.81   18.94
   3   9  -6   36.52    6.78
  -3   9  -6   32.77    6.39
  -3   9  -7  312.41   20.18
   3   9  -7  351.38   22.11
   3   9  -8   42.66    8.25
  -3   9  -8   37.20    7.93
   4   9   0    4.18    2.31
   4   9   0   -1.50    1.86
   4  -9   1    0.85    1.35
   4   9   1    4.63    2.69
   4   9   1   -0.15    2.16
  -4   9  -1    1.49    3.18
  -4   9  -1    0.01    0.90
   4   9  -1    5.68    2.34
   4   9   2   19.33    4.30
  -4   9  -2   18.91    4.66
   4  -9   2   14.45    2.93
  -4   9  -2   16.69    2.84
   4   9   2   17.99    4.11
   4   9  -2   18.06    3.66
  -4   9  -3   12.24    4.27
  -4   9  -3    7.98    2.24
   4   9  -3   10.35    3.66
   4   9  -4   12.24    3.57
  -4   9  -4   11.48    3.43
   4   9  -5    4.36    2.27
  -4   9  -5    8.29    3.19
   4   9  -6    2.40    2.65
  -4   9  -6    1.89    2.24
   4   9  -7    8.11    4.24
  -4   9  -7    2.57    3.38
   4   9  -8    0.45    3.12
  -4   9  -8    1.30    3.01
   5   9   0  119.61    8.83
   5   9   0  126.39    9.81
  -5   9  -1  663.62   27.58
   5   9   1  703.71   23.12
   5  -9   1  617.73   16.78
   5   9  -1  706.29   23.45
   5   9   1  711.23   24.18
   5   9   2   43.26    6.02
  -5   9  -2   32.82    6.41
   5   9   2   52.83    6.04
   5  -9   2   49.58    4.80
  -5   9  -2   47.23    4.47
   5   9  -2   53.13    6.70
   5   9   3  465.51   18.65
  -5   9  -3  475.66   17.55
   5   9  -3  453.23   20.39
  -5   9  -3  477.53   24.00
  -5   9  -4   22.06    4.10
   5   9  -4   19.84    4.62
  -5   9  -5  532.63   22.60
   5   9  -5  539.96   25.00
   5   9  -6   42.65    7.49
  -5   9  -6   48.32    7.46
  -5   9  -7  243.16   17.54
   5   9  -7  255.24   19.28
   5   9  -8   23.21    6.40
  -5   9  -8   24.94    6.43
   6   9   0    0.27    2.11
   6   9   1    4.22    2.22
   6   9   1    9.90    3.46
   6  -9   1    2.82    1.13
   6   9  -1    6.56    2.90
  -6   9  -1   10.88    4.48
   6   9   2   40.70    5.95
   6   9   2   45.90    5.57
  -6   9  -2   35.55    6.56
   6  -9   2   35.28    4.18
   6   9  -2   41.67    6.26
  -6   9  -3   -1.69    3.52
   6   9   3    1.57    2.53
  -6   9  -3    0.62    1.95
   6   9  -3    2.01    2.89
  -6   9  -4    6.89    2.72
   6   9   4   11.30    2.99
   6   9  -4    8.21    3.62
   6   9  -5    2.28    3.01
  -6   9  -5    1.56    2.26
   6   9  -6   19.84    5.20
  -6   9  -6   19.80    4.97
   6   9  -7    5.29    3.16
  -6   9  -7   -0.75    3.11
   6   9  -8    7.22    3.80
  -6   9  -8   -1.40    3.91
   7   9   0   21.94    4.76
  -7   9  -1  359.53   20.33
   7   9   1  365.86   17.46
   7  -9   1  345.05   10.85
   7   9  -1  352.83   17.32
   7   9   2   64.77    7.89
   7  -9   2   68.54    5.61
  -7   9  -2   76.32    9.54
   7   9  -2   68.37    7.92
   7   9   2   76.58    6.87
   7   9  -3  540.35   23.65
  -7   9  -3  543.28   26.63
   7   9   3  604.96   20.18
   7   9  -4   61.43    8.21
   7   9   4   70.90    6.50
  -7   9  -5  288.82   16.45
   7   9  -5  299.85   18.86
   7   9  -6    9.97    4.79
   7   9  -7  331.63   22.42
   7   9  -8   21.87    6.12
   8   9   0    8.27    3.78
   8   9   1   -0.42    2.37
   8   9  -1   -4.57    2.85
   8  -9   1    2.23    1.23
  -8   9  -1    4.88    4.22
   8   9   2   10.01    5.13
  -8   9  -2    7.41    4.88
   8   9  -2    3.39    2.70
   8   9   3    2.79    1.89
  -8   9  -3    6.03    3.93
   8   9  -3    7.00    3.06
  -8   9  -4   21.25    5.13
   8   9   4   25.41    3.89
   8   9  -4   24.33    5.16
   8   9  -5    0.17    2.71
   8   9  -6    3.38    3.79
   8   9  -7    0.42    2.80
   9   9   0   70.22    8.27
   9   9   1  523.38   23.07
   9   9  -1  491.35   22.47
   9   9   2   18.15    5.44
  -9   9  -2   21.02    5.35
   9   9  -2   14.89    4.35
   9   9  -3  401.98   21.10
  -9   9  -3  416.28   24.03
  -9   9  -4   29.97    6.85
   9   9  -4   19.98    5.55
   9   9  -5  345.60   21.29
   9   9  -6   59.69    9.50
   9   9  -7  285.78   21.37
  10   9   0   -2.21    3.61
  10   9   1    8.97    4.68
  10   9  -1   -1.88    3.29
  10   9   2    0.30    3.58
 -10   9  -2   -1.34    3.56
  10   9  -2    1.90    3.19
 -10   9  -3    5.14    3.76
  10   9  -3   -0.64    2.86
 -10   9  -4   13.33    4.35
  10   9  -4    8.08    3.78
  10   9  -5    0.81    3.11
  10   9  -6    9.25    4.55
  10   9  -7    1.64    3.12
  11   9   0  115.44   11.34
  11   9   1  704.81   29.10
  11   9  -1  662.08   27.88
  11   9   2   78.51   10.26
  11   9  -2   63.90    8.67
 -11   9  -2   68.73    9.74
  11   9  -3  432.24   23.09
 -11   9  -3  451.46   26.09
 -11   9  -4   34.85    7.50
  11   9  -4   44.91    7.59
  11   9  -5  357.73   22.40
  11   9  -6   21.58    6.42
  11   9  -7  213.07   19.04
  12   9   0    3.26    3.78
  12   9   1   14.52    5.43
  12   9  -1    8.46    3.14
  12   9   2   11.43    6.06
  12   9  -2    5.83    4.62
 -12   9  -2    7.58    4.22
 -12   9  -3   -1.08    3.35
  12   9  -3    1.10    3.10
 -12   9  -4   23.61    6.95
  12   9  -4   16.43    5.46
  12   9  -5    1.53    3.41
  12   9  -6    9.33    6.06
  12   9  -7   -2.78    4.77
  13   9   0   60.07    8.94
  13   9   1  418.70   23.42
  13   9  -1  391.18   22.05
  13   9   2   78.10   11.08
  13   9  -2   67.03    9.52
 -13   9  -2   61.62    9.23
  13   9  -3  282.83   19.53
 -13   9  -3  295.43   21.56
 -13   9  -4   34.99    8.22
  13   9  -4   34.35    7.06
  13   9  -5  292.36   21.31
  13   9  -6   36.14    7.88
  14   9   0    5.29    5.11
  14   9   1   10.60    5.01
  14   9  -1   11.74    4.69
  14   9   2    2.25    3.79
  14   9  -2   12.42    5.23
 -14   9  -2    7.98    5.61
 -14   9  -3   13.79    5.78
  14   9   3   14.65    6.70
  14   9  -3   16.48    6.10
 -14   9  -4   -0.56    4.33
  14   9  -4   -2.51    2.94
  14   9  -5    6.12    3.92
  14   9  -6    1.82    3.84
  15   9   0    5.85    3.65
  15   9   1  388.76   23.82
  15   9  -1  399.63   23.44
  15   9   2   17.92    5.62
  15   9  -2   16.84    5.83
 -15   9  -2   30.21    8.13
  15   9   3  531.44   30.68
  15   9  -3  537.57   28.51
 -15   9  -3  552.91   30.92
 -15   9  -4   11.23    5.60
  15   9  -4   12.47    4.49
  15   9  -5  257.31   20.87
  15   9  -6   32.04    7.82
  16   9   0    3.44    4.02
  16   9   1    3.39    4.53
  16   9  -1    5.75    4.37
  16   9   2    2.53    3.79
  16   9  -2    1.60    3.78
 -16   9  -2    5.08    3.92
  16   9   3    8.04    5.18
 -16   9  -3    2.45    4.22
  16   9  -3   -2.35    4.12
 -16   9  -4   14.78    6.52
  16   9  -4   22.36    6.29
  16   9  -5    9.12    5.87
  17   9   0   69.74   10.78
  17   9   1  302.22   22.22
  17   9  -1  312.92   22.00
  17   9   2   33.52    8.47
  17   9  -2   37.43    8.32
 -17   9  -2   33.02    8.22
  17   9   3  207.98   20.19
  17   9  -3  218.67   19.21
 -17   9  -3  199.06   19.00
 -17   9  -4   33.50    8.68
  17   9  -4   32.25    8.01
  17   9  -5  342.10   24.97
 -17   9  -5  263.07   24.08
  18   9   0    1.48    3.94
  18   9   1   14.98    7.47
  18   9  -1   -4.14    3.75
  18   9   2    5.26    4.86
  18   9  -2    0.72    5.07
 -18   9  -2    2.81    4.55
  18   9   3   -0.97    4.69
 -18   9  -3    1.41    5.04
  18   9  -3    5.46    4.94
 -18   9  -4   10.30    6.58
  18   9  -4    4.30    3.19
 -18   9  -5   -0.77    4.88
  18   9  -5    5.42    3.91
  19   9   0  136.66   15.26
  19   9   1  242.71   21.04
  19   9  -1  248.81   20.67
  19   9   2   35.91    8.84
  19   9  -2   29.41    7.10
 -19   9  -2   28.63    8.01
  19   9   3  312.68   25.58
  19   9  -3  294.31   23.25
 -19   9  -3  304.30   24.10
 -19   9  -4   27.84    8.92
  19   9  -4   22.76    7.33
 -19   9  -5  136.06   17.71
  20   9   0    2.41    3.98
  20   9   1   -1.92    5.52
  20   9  -1    2.93    4.57
  20   9   2    5.88    5.29
  20   9  -2    4.06    4.13
 -20   9  -2    4.00    4.20
  20   9   3    4.86    5.71
 -20   9  -3   10.81    7.18
  20   9  -3    7.77    6.60
  20   9   4    0.69    5.23
 -20   9  -4    8.19    5.06
  21   9   0   -0.78    3.81
  21   9   1  371.47   26.99
  21   9  -1  361.55   26.26
  21   9   2   14.14    6.97
  21   9  -2   20.79    5.95
 -21   9  -2   27.73    8.12
  21   9   3  273.36   24.91
  21   9  -3  252.75   22.51
 -21   9  -3  314.96   25.39
 -21   9  -4   11.50    5.78
  22   9   0    8.16    6.61
  22   9   1   13.90    6.95
  22   9  -1   18.73    7.23
  22   9   2    4.48    6.25
 -22   9  -2    6.08    5.04
 -22   9  -3    9.91    5.37
 -23   9  -2   67.44   11.46
 -23   9  -3  269.49   23.69
 -24   9  -2   13.66    7.51
   0  10   0  352.69   11.78
   0  10   0  337.09   18.85
   0  10   1  898.49   31.56
   0 -10   1  874.17   26.19
   0  10   1  921.69   20.00
   0  10  -1  891.73   23.21
   0  10  -1  899.50   32.61
   0  10   2  433.56   12.12
   0  10  -2  424.30   16.07
   0  10  -2  459.18   22.65
   0  10   3  619.60   16.83
   0  10  -3  582.31   21.15
   0  10  -4  244.54   14.23
   0  10  -5  558.24   24.08
   0  10  -6  119.17   11.63
   0  10  -7  290.07   19.71
   0  10  -8   72.03   10.55
  -1  10   0    0.14    0.84
   1  10   0   -1.73    2.41
  -1  10   0    1.21    2.87
   1  10   0    0.30    1.16
   1 -10   1   45.42    5.30
   1  10  -1   46.50    7.19
   1  10   1   46.92    4.19
  -1  10  -1   43.21    6.98
  -1  10   1   50.11    3.03
   1  10   1   50.33    7.20
  -1  10  -1   44.80    4.37
  -1  10   1   41.06    6.73
   1  10  -1   41.88    4.59
   1  10  -2    2.21    2.10
  -1  10  -2   -1.50    1.43
   1  10   2    2.84    1.71
  -1  10   2    0.14    0.79
   1  10  -3   10.00    2.93
   1  10   3    7.86    2.29
  -1  10  -3    9.10    2.81
  -1  10   3   10.80    1.86
   1  10  -4    3.54    2.44
  -1  10  -4    0.42    2.69
   1  10  -5   -0.23    2.40
  -1  10  -5    1.47    2.66
   1  10  -6    3.37    2.43
  -1  10  -6    5.97    3.74
   1  10  -7    5.00    3.36
  -1  10  -7   10.40    4.34
   1  10  -8   -1.53    3.32
  -1  10  -8   -1.69    3.25
   2  10   0  184.83    9.50
  -2  10   0  194.39    6.86
   2  10   0  173.41   13.07
  -2  10   0  187.04   14.27
   2 -10   1  907.64   24.79
   2  10   1 1020.54   24.93
   2  10  -1  983.38   26.27
   2  10  -1 1000.27   33.78
  -2  10  -1  967.11   22.99
  -2  10  -1  952.03   34.51
   2  10   1  979.97   32.49
   2  10   2  256.55   15.37
   2  10   2  259.03   11.29
   2  10  -2  242.22   12.72
  -2  10  -2  252.48   17.01
  -2  10  -2  250.60   11.47
   2  10   3  673.82   21.39
   2  10  -3  637.38   23.25
  -2  10  -3  683.69   22.37
   2  10  -4  176.95   12.45
  -2  10  -4  188.68   12.06
  -2  10  -5  478.33   21.61
   2  10  -5  467.25   22.42
  -2  10  -6  173.41   13.75
   2  10  -6  144.36   13.16
  -2  10  -7  335.63   21.16
   2  10  -7  350.56   22.04
   2  10  -8  128.48   14.56
  -2  10  -8  113.17   13.47
   3  10   0    0.13    2.57
  -3  10   0   -0.60    0.65
   3  10   0    0.99    1.76
  -3  10   0   -1.64    2.49
   3  10  -1   -0.48    2.77
   3 -10   1   -0.86    1.34
   3  10   1   -0.17    2.27
  -3  10  -1    4.10    3.51
  -3  10  -1   -0.41    1.04
   3  10   1   -1.77    1.93
   3  10  -1    3.54    1.97
  -3  10  -2   -1.56    2.47
   3  10   2    5.54    2.44
  -3  10  -2    0.38    1.65
   3  10   2    2.00    2.78
   3  10  -2    0.18    2.05
   3  10  -3   -0.71    2.29
  -3  10  -3    3.32    2.73
   3  10   3    1.51    2.36
  -3  10  -3    0.69    1.73
   3  10  -4    2.11    2.61
  -3  10  -4   -0.65    2.19
   3  10  -5   21.59    4.57
  -3  10  -5   17.98    4.18
   3  10  -6   -1.56    3.53
  -3  10  -6   -1.89    2.64
   3  10  -7    4.08    3.72
  -3  10  -7    3.40    4.51
   3  10  -8    3.50    4.20
  -3  10  -8    2.51    3.77
  -4  10   0  308.53   18.75
   4  10   0  326.99   14.62
   4  10   0  307.96   16.88
   4  10   1  738.44   22.95
  -4  10  -1  726.00   17.30
   4  10  -1  705.99   23.47
   4  10   1  701.41   26.11
  -4  10  -1  684.06   29.28
   4  10   2  103.67    8.25
  -4  10  -2  100.46    6.80
   4  10  -2   99.04    8.45
  -4  10  -2  115.84   11.76
   4  10   2   93.72    8.84
   4  10   3 1071.01   32.42
   4  10   3 1028.14   31.00
  -4  10  -3 1031.30   28.67
   4  10  -3 1045.63   32.93
  -4  10  -3 1031.25   38.29
  -4  10  -4  220.69   13.05
   4  10  -4  208.82   14.23
  -4  10  -5  471.33   21.47
   4  10  -5  473.93   23.25
  -4  10  -6  146.66   12.56
   4  10  -6  165.38   14.42
  -4  10  -7  349.11   21.23
   4  10  -7  368.64   23.18
   4  10  -8   90.96   12.55
  -4  10  -8   89.09   11.98
   5  10   0   -0.23    2.42
   5  10   0    3.61    3.15
   5  10   1    1.94    1.91
   5  10   1    2.07    2.10
  -5  10  -1    6.62    3.80
   5  10  -1    8.20    3.14
   5  10   2    1.19    2.68
  -5  10  -2    3.46    3.63
   5  10   2   -0.91    2.02
  -5  10  -2    0.35    1.16
   5  10  -2    1.17    2.01
  -5  10  -3    0.73    3.18
   5  10   3    3.90    3.62
   5  10   3    5.71    3.14
  -5  10  -3   -0.19    2.00
   5  10  -3   -3.31    2.90
   5  10  -4    9.61    3.74
  -5  10  -4   10.79    2.93
   5  10   4   13.63    4.05
   5  10  -5   18.94    5.25
  -5  10  -5   15.03    3.75
   5  10  -6    0.30    3.69
  -5  10  -6   -1.96    3.10
   5  10  -7   -1.83    4.17
  -5  10  -7   -3.74    3.44
  -5  10  -8    4.94    3.49
   6  10   0  282.96   14.92
   6  10   1  651.72   23.42
   6  10  -1  616.44   23.25
   6  10   1  610.91   23.12
  -6  10  -1  591.46   27.55
   6  10   2  282.87   15.55
   6  10  -2  294.83   16.12
   6  10   2  294.71   15.27
  -6  10  -2  291.18   19.25
   6  10   3  431.60   20.55
  -6  10  -3  396.39   15.91
   6  10  -3  413.38   20.21
  -6  10  -3  409.21   23.76
   6  10   3  437.07   18.53
   6  10   4  210.66   12.49
  -6  10  -4  199.11   12.38
   6  10  -4  210.18   15.12
  -6  10  -5  702.01   26.99
   6  10  -5  714.05   30.41
   6  10  -6  118.93   12.65
  -6  10  -6  119.32   11.51
  -6  10  -7  414.85   23.61
   6  10  -7  425.20   25.71
   7  10   0   -0.64    3.02
   7  10   1    0.06    2.43
   7  10  -1    3.04    3.02
  -7  10  -1   -0.62    2.50
   7  10   2   -0.15    1.71
   7  10   2    4.60    3.59
  -7  10  -2    4.79    4.07
   7  10  -2    3.68    2.84
   7  10   3    2.44    2.92
  -7  10  -3    0.13    2.85
   7  10   3    1.47    1.82
   7  10  -3    3.59    3.11
   7  10   4    1.09    1.68
   7  10  -4    0.90    3.33
   7  10  -5   11.03    4.55
   7  10  -6   -3.40    4.32
   7  10  -7    0.73    3.61
   8  10   0  219.81   14.08
  -8  10  -1  642.02   29.30
   8  10   1  643.92   25.22
   8  10  -1  636.28   25.46
   8  10   2  249.11   15.81
   8  10  -2  247.69   15.66
  -8  10  -2  256.05   18.38
   8  10   3  601.11   26.59
   8  10  -3  566.92   25.15
   8  10   3  577.23   20.38
  -8  10  -3  575.07   29.18
  -8  10  -4  135.68   13.90
   8  10  -4  160.51   13.72
   8  10  -5  355.90   21.77
   8  10  -6  191.03   16.33
   8  10  -7  411.33   25.74
   9  10   0   -1.73    2.90
   9  10   1    9.29    4.18
   9  10  -1    3.92    3.18
  -9  10  -1    4.01    4.06
   9  10   2   12.59    4.74
  -9  10  -2   10.28    4.75
   9  10  -2   10.60    4.15
   9  10   3   -1.51    3.55
  -9  10  -3    2.00    2.74
   9  10  -3   -3.05    3.59
  -9  10  -4    8.89    3.75
   9  10  -4    9.11    3.55
   9  10  -5    8.51    4.00
   9  10  -6    0.77    2.65
   9  10  -7    5.62    4.60
  10  10   0  158.37   12.86
 -10  10  -1  788.44   33.89
  10  10   1  794.03   30.31
  10  10  -1  788.38   30.23
  10  10   2  279.50   18.06
  10  10  -2  267.09   17.24
 -10  10  -2  249.49   18.97
  10  10   3  829.90   33.96
  10  10  -3  769.48   31.78
 -10  10  -3  825.99   36.63
 -10  10  -4  126.47   14.44
  10  10  -4  153.59   13.77
  10  10  -5  468.40   26.16
  10  10  -6   74.02   11.12
  10  10  -7  262.33   21.06
  11  10   0    0.37    3.06
  11  10   1   -1.33    3.66
  11  10  -1    2.96    3.23
  11  10   2    1.06    3.66
 -11  10  -2    1.45    3.13
  11  10  -2    2.17    3.44
  11  10   3    6.54    4.29
 -11  10  -3    1.72    3.29
  11  10  -3    1.38    2.98
 -11  10  -4   -0.50    3.24
  11  10  -4    1.66    3.39
  11  10  -5    7.06    4.95
  11  10  -6    2.32    2.95
  12  10   0  296.82   18.97
  12  10   1  657.57   28.96
  12  10  -1  636.74   28.53
  12  10   2  128.49   13.32
  12  10  -2  140.58   13.05
 -12  10  -2  138.43   14.35
  12  10   3  443.99   25.81
  12  10  -3  419.41   23.78
 -12  10  -3  431.98   26.66
 -12  10  -4  154.71   16.34
  12  10  -4  147.30   14.27
  12  10  -5  477.26   27.41
  12  10  -6  145.50   15.55
  13  10   0   -5.84    4.21
  13  10   1   13.95    5.52
  13  10  -1   -2.45    2.95
  13  10   2    2.61    3.48
  13  10  -2    3.66    3.99
 -13  10  -2    6.30    4.09
  13  10   3    4.10    5.12
 -13  10  -3   -1.73    3.31
  13  10  -3    0.78    3.25
 -13  10  -4   20.24    6.91
  13  10  -4   14.17    5.35
  13  10  -5   -2.20    4.15
  13  10  -6    2.46    4.19
  14  10   0  158.53   14.45
  14  10   1  606.31   29.47
  14  10  -1  609.75   29.24
 -14  10  -2  159.98   16.03
  14  10   2  162.93   15.76
  14  10  -2  184.48   15.82
  14  10   3  560.37   30.61
  14  10  -3  528.63   28.23
 -14  10  -3  583.85   32.09
  14  10  -4  162.82   15.75
 -14  10  -4  176.12   18.38
  14  10  -5  247.00   20.12
  14  10  -6  105.95   14.21
  15  10   0   -2.55    4.17
  15  10   1    3.63    4.09
  15  10  -1   -8.10    5.26
  15  10   2    4.79    4.79
  15  10  -2    3.09    3.89
 -15  10  -2    9.48    5.81
  15  10   3   12.31    6.24
 -15  10  -3    6.91    5.01
  15  10  -3    6.18    3.60
 -15  10  -4   -6.62    6.05
  15  10  -4    1.87    3.43
  15  10  -5   -6.06    4.18
  16  10   0  170.56   16.27
  16  10   1  482.01   27.45
  16  10  -1  445.51   26.13
 -16  10  -2  197.01   18.21
  16  10   2  204.31   18.93
  16  10  -2  210.15   17.96
  16  10   3  395.73   27.16
  16  10  -3  377.36   24.31
 -16  10  -3  432.98   28.41
  16  10   4  126.72   15.90
 -16  10  -4  118.32   15.89
  16  10  -4  114.65   13.97
  16  10  -5  368.53   25.46
  17  10   0   -9.56    6.11
  17  10   1   17.24    6.73
  17  10  -1   15.82    6.10
  17  10   2    1.99    5.63
  17  10  -2   -0.15    3.59
 -17  10  -2    4.06    5.23
  17  10   3   -2.48    5.50
 -17  10  -3    8.93    6.39
  17  10  -3    1.76    3.68
  17  10   4   -5.26    6.19
 -17  10  -4   -4.39    6.59
  17  10  -4   -2.45    4.89
 -17  10  -5   -5.04    7.24
  18  10   0   85.48   12.00
  18  10   1  350.26   24.71
  18  10  -1  312.27   22.89
  18  10   2  116.20   15.62
  18  10  -2   98.03   12.77
 -18  10  -2  126.10   14.82
  18  10   3  369.96   27.39
  18  10  -3  416.78   27.02
 -18  10  -3  360.85   26.75
  18  10   4   91.23   14.64
 -18  10  -4   94.71   14.28
  18  10  -4   94.87   13.21
 -18  10  -5  263.26   25.57
  19  10   0   -2.63    3.63
  19  10   1    3.62    4.70
  19  10  -1   15.87    6.73
  19  10   2   -0.62    4.85
  19  10  -2   -2.17    3.83
 -19  10  -2    9.69    6.77
  19  10   3    6.48    6.09
 -19  10  -3    5.25    5.79
  19  10  -3    4.43    4.74
  19  10   4    1.43    4.59
 -19  10  -4   -4.76    5.92
 -19  10  -5   -4.47    7.66
  20  10   0  109.05   14.58
  20  10   1  518.58   31.54
  20  10  -1  459.79   29.25
  20  10   2  121.62   15.92
  20  10  -2  115.73   15.22
 -20  10  -2  128.19   15.30
  20  10   3  432.92   30.82
 -20  10  -3  418.24   29.63
 -20  10  -4   84.54   13.96
  21  10   0   -2.59    4.62
  21  10   1   12.11    7.70
  21  10  -1    7.12    5.63
  21  10   2   -1.84    4.62
 -21  10  -2    9.72    6.58
 -21  10  -3   15.19    6.87
 -21  10  -4    1.27    5.22
 -22  10  -2  147.08   17.01
 -22  10  -3  286.01   24.74
   0  11   0    1.39    2.51
   0  11   0   -0.50    1.24
   0  11  -1    0.22    1.13
   0  11  -1   -0.11    2.83
   0  11   1    1.28    2.68
   0  11   1   -1.04    1.32
   0  11  -2    0.41    2.62
   0  11  -2   -2.96    1.95
   0  11   2   -1.24    2.40
   0  11  -3    2.23    2.40
   0  11  -4    4.38    3.04
   0  11  -5    0.74    2.44
   0  11  -6   -1.97    2.79
   0  11  -7   -0.90    2.87
   1  11   0 1039.75   25.14
  -1  11   0 1088.26   22.84
   1  11   0 1047.19   36.51
  -1  11   0 1021.84   36.77
   1  11  -1   25.49    3.75
   1  11  -1   18.30    4.51
  -1  11  -1   30.35    3.55
  -1  11  -1   15.41    4.65
   1  11   1   29.59    5.96
  -1  11   1   29.68    6.40
   1  11   1   28.24    3.12
   1  11   2  981.52   34.23
   1  11   2  967.77   22.43
   1  11  -2  972.72   27.61
  -1  11  -2  977.74   36.79
  -1  11  -2 1009.59   26.87
   1  11  -3   41.85    5.58
  -1  11  -3   39.55    5.38
   1  11  -4  710.20   26.32
  -1  11  -4  706.85   25.56
   1  11  -5   42.78    6.86
  -1  11  -5   43.54    6.66
  -1  11  -6  455.37   23.31
   1  11  -6  455.16   23.85
   1  11  -7    5.20    4.92
  -1  11  -7    7.30    3.90
   2  11   0   -1.53    2.51
  -2  11   0    0.40    0.84
  -2  11   0    3.95    4.37
   2  11   0   -0.21    1.22
   2  11  -1   12.32    4.45
  -2  11  -1    6.55    3.54
  -2  11  -1    8.25    1.97
   2  11   1   12.38    4.30
   2  11   1    9.05    2.34
  -2  11   1   10.03    5.06
   2  11  -1   13.92    3.13
   2  11  -2   15.96    3.31
  -2  11  -2   13.09    4.48
  -2  11  -2   12.38    2.59
   2  11   2   14.30    2.63
   2  11   2   17.77    4.71
   2  11  -3    0.39    2.35
  -2  11  -3    3.14    1.85
   2  11   3    2.03    2.87
   2  11  -4    1.74    2.60
  -2  11  -4    6.84    3.01
   2  11  -5    5.62    2.78
  -2  11  -5    5.82    2.61
   2  11  -6   11.28    5.04
  -2  11  -6    6.48    3.60
   2  11  -7    1.57    3.98
  -2  11  -7    0.18    2.83
  -2  11  -8   -2.45    3.96
   3  11   0  980.77   26.58
   3  11   0  979.68   34.16
  -3  11   0  965.26   36.22
  -3  11  -1   71.11    4.78
   3  11   1   69.35    6.02
   3  11   1   59.53    7.91
  -3  11  -1   75.18    9.73
  -3  11   1   64.44    8.95
   3  11  -1   63.06    6.34
  -3  11  -2  904.76   24.47
   3  11   2  911.35   25.23
   3  11  -2  968.09   28.83
  -3  11  -2  894.07   35.71
   3  11   2  933.86   32.35
   3  11  -3   24.31    4.63
   3  11   3   25.54    4.31
  -3  11  -3   28.79    4.29
   3  11   3   26.40    5.37
  -3  11  -4  742.77   25.79
   3  11  -4  681.49   26.73
   3  11  -5   34.60    6.20
  -3  11  -5   38.69    6.33
  -3  11  -6  555.33   25.64
   3  11  -6  516.94   26.24
   3  11  -7   57.64    9.37
  -3  11  -7   49.26    8.40
  -3  11  -8  390.21   24.55
   4  11   0   -1.13    2.49
  -4  11   0    4.88    3.51
   4  11   0    3.07    2.33
   4  11   1    0.72    2.27
  -4  11  -1   -1.08    2.84
   4  11   1   -0.26    2.44
  -4  11  -1   -0.28    0.90
   4  11  -1    3.84    1.88
  -4  11  -2    3.08    3.66
   4  11   2   -0.64    1.89
   4  11   2   -0.85    1.95
  -4  11  -2   -1.36    1.37
   4  11  -2    3.18    2.25
   4  11  -3   20.02    4.42
  -4  11  -3   20.83    6.11
   4  11   3    7.61    3.07
   4  11   3   18.97    4.84
  -4  11  -3   18.68    3.86
   4  11  -4   15.08    4.85
  -4  11  -4   13.92    3.66
   4  11   4   13.34    4.23
   4  11  -5   24.98    5.68
  -4  11  -5   29.74    5.63
   4  11  -6    0.19    2.78
  -4  11  -6    0.18    3.06
   4  11  -7   -4.20    4.04
  -4  11  -7    5.41    4.34
  -4  11  -8    3.37    4.48
  -5  11   0  890.76   35.36
   5  11   0  895.23   27.64
   5  11   1   48.88    6.85
  -5  11  -1   54.98    8.59
   5  11   1   54.64    6.29
   5  11  -1   62.09    6.68
   5  11   2  700.92   23.89
  -5  11  -2  715.56   19.88
   5  11  -2  673.18   25.17
  -5  11  -2  701.58   31.63
   5  11   2  709.45   26.77
   5  11   3   95.01    8.98
  -5  11  -3  100.29   12.22
  -5  11  -3  105.79    8.22
   5  11  -3   86.90    9.15
   5  11   3   97.84    9.32
   5  11   4  672.99   25.64
   5  11   4  731.12   27.66
  -5  11  -4  678.46   24.70
   5  11  -4  711.95   28.66
   5  11  -5    8.71    3.42
  -5  11  -5    5.65    3.71
  -5  11  -6  549.02   25.56
   5  11  -6  509.99   26.78
   5  11  -7   28.00    7.01
  -5  11  -7   34.39    7.27
  -5  11  -8  337.30   22.75
   6  11   0    1.10    2.48
  -6  11   0    2.53    4.00
   6  11   1   -2.51    2.67
   6  11   1    1.31    2.65
  -6  11  -1   -2.18    2.47
   6  11  -1   -2.61    2.75
   6  11   2    2.22    2.30
   6  11   2    6.80    3.74
  -6  11  -2   -2.75    2.88
   6  11  -2    2.85    2.49
  -6  11  -3    8.46    3.69
   6  11   3   10.12    4.05
   6  11   3    9.40    2.76
   6  11  -3    7.27    2.54
   6  11  -4   -3.16    2.99
   6  11   4    0.99    3.16
   6  11   4   -1.63    1.91
  -6  11  -4    0.75    2.08
   6  11  -5   18.63    5.05
  -6  11  -5   20.54    4.85
   6  11  -6    2.18    2.89
  -6  11  -6    2.52    3.02
   6  11  -7   11.23    5.49
  -6  11  -7    5.86    4.07
  -7  11   0  855.23   35.56
   7  11   0  904.16   29.89
   7  11   1   37.85    5.95
  -7  11  -1   31.88    7.21
   7  11  -1   30.60    5.55
   7  11   2  791.42   28.08
   7  11  -2  789.93   29.02
   7  11   2  799.24   27.31
  -7  11  -2  770.81   34.33
  -7  11  -3   16.77    5.85
   7  11   3   11.02    4.13
   7  11   3   11.95    3.30
   7  11  -3    5.69    2.55
   7  11   4  776.39   31.14
   7  11  -4  752.77   31.27
   7  11  -5   34.80    6.95
   7  11  -6  539.86   28.26
   7  11  -7   11.23    4.84
   8  11   0   -0.48    2.26
   8  11   1    9.76    3.64
  -8  11  -1   16.72    5.88
   8  11  -1   13.51    4.40
   8  11   2    6.79    4.06
  -8  11  -2   -3.22    3.29
   8  11  -2    3.24    3.26
   8  11   3    1.25    1.75
  -8  11  -3    0.93    3.30
   8  11   3   -1.02    2.78
   8  11  -3   -1.06    2.63
  -8  11  -4    5.99    4.74
   8  11   4   12.93    4.91
   8  11  -4   10.43    4.29
   8  11  -5   -4.03    4.35
   8  11  -6    2.16    2.77
   8  11  -7    8.34    4.01
   9  11   0  585.60   25.03
   9  11   1   35.35    5.96
   9  11  -1   30.63    5.74
  -9  11  -1   34.08    7.25
   9  11   2  917.48   32.99
   9  11  -2  935.69   33.71
  -9  11  -2  922.12   38.51
   9  11   3   42.61    7.14
  -9  11  -3   39.81    7.99
   9  11  -3   30.81    6.21
   9  11   4  598.84   28.95
   9  11  -4  576.16   27.82
  -9  11  -4  591.00   31.62
   9  11  -5   23.94    5.95
   9  11  -6  436.49   26.45
  10  11   0    2.57    2.60
  10  11   1    6.83    3.91
  10  11  -1   12.64    4.81
 -10  11  -1   19.09    6.84
  10  11   2    5.24    4.53
 -10  11  -2    5.06    4.93
  10  11  -2    7.91    4.68
  10  11   3    4.54    3.95
 -10  11  -3    5.78    4.10
  10  11  -3   -2.82    4.36
 -10  11  -4   -2.10    3.52
  10  11   4    3.99    4.54
  10  11  -4   -1.00    3.61
  10  11  -5    3.61    4.27
  10  11  -6    3.51    3.49
  11  11   0 1137.13   38.79
  11  11   1  104.80   11.03
  11  11  -1  104.33   10.86
 -11  11  -1  110.43   13.22
  11  11   2  690.69   30.06
  11  11  -2  677.20   29.63
 -11  11  -2  724.73   34.48
  11  11   3   21.89    6.44
 -11  11  -3    9.31    4.17
  11  11  -3   13.18    3.87
  11  11   4  609.58   30.91
  11  11  -4  583.60   29.17
 -11  11  -4  577.15   32.84
  11  11  -5   52.96    9.18
  11  11  -6  412.29   26.44
  12  11   0    5.52    3.88
  12  11   1    7.16    4.62
  12  11  -1    4.27    2.79
 -12  11  -1    1.59    3.44
  12  11   2    8.74    4.63
 -12  11  -2   -0.95    2.90
  12  11  -2   10.79    5.08
  12  11   3   28.76    6.58
 -12  11  -3   16.32    6.03
  12  11  -3   29.48    6.01
 -12  11  -4   -1.37    4.17
  12  11   4   10.86    5.08
  12  11  -4   -0.90    3.53
  12  11  -5   -1.10    3.36
  12  11  -6    1.39    4.53
  13  11   0  827.46   33.81
  13  11   1   13.57    5.13
  13  11  -1    3.86    3.68
 -13  11  -1   15.43    4.73
  13  11   2  782.49   33.98
  13  11  -2  734.68   32.57
 -13  11  -2  724.80   35.57
  13  11   3   81.61   11.63
 -13  11  -3   75.96   11.77
  13  11  -3   78.60   10.60
  13  11   4  620.61   32.87
  13  11  -4  575.05   30.08
 -13  11  -4  638.95   35.78
  13  11  -5    1.14    3.43
  14  11   0   -6.44    5.37
  14  11   1    0.01    3.22
  14  11  -1   -0.08    3.71
 -14  11  -1    0.55    3.40
  14  11   2   -3.60    4.14
 -14  11  -2    4.33    4.92
  14  11  -2    7.63    5.18
  14  11   3   -0.31    4.13
 -14  11  -3    3.12    4.54
  14  11  -3    0.62    3.12
 -14  11  -4    0.51    3.72
  14  11  -4   -0.43    3.58
  14  11  -5    5.81    4.47
  15  11   0  469.96   26.11
  15  11   1   10.12    5.06
  15  11  -1    0.83    4.83
 -15  11  -1    6.19    5.28
  15  11   2  523.41   29.32
  15  11  -2  553.92   29.22
 -15  11  -2  562.00   31.54
  15  11   3   31.28    7.59
 -15  11  -3   26.51    7.61
  15  11  -3   33.21    7.50
  15  11   4  475.50   30.16
  15  11  -4  449.29   27.61
 -15  11  -4  430.89   29.96
  15  11  -5   14.60    6.41
  16  11   0   -3.29    4.24
  16  11   1    4.43    4.78
  16  11  -1   -7.02    5.37
  16  11   2    3.95    5.85
  16  11  -2   -0.17    3.62
 -16  11  -2   13.89    6.32
  16  11   3   11.62    7.07
 -16  11  -3   15.02    5.70
  16  11  -3    7.27    4.66
  16  11   4   17.31    7.09
 -16  11  -4    3.57    3.47
  16  11  -4    5.91    4.66
  16  11   5  -10.00    6.48
  17  11   0  506.80   29.09
  17  11   1   39.04    8.93
  17  11  -1   38.71    8.67
 -17  11  -2  583.12   33.05
  17  11   2  559.88   31.66
  17  11  -2  540.90   30.24
  17  11   3    5.58    5.89
 -17  11  -3    6.99    4.69
  17  11  -3    6.51    4.67
  17  11   4  487.41   31.57
  17  11  -4  437.59   28.37
 -17  11  -4  509.17   33.79
  17  11   5   54.55   11.87
  18  11   0    7.77    6.09
  18  11   1    2.48    4.91
  18  11  -1   -2.04    4.70
  18  11   2    4.10    5.01
  18  11  -2    2.71    4.36
 -18  11  -2    4.60    4.68
  18  11   3    2.99    6.34
 -18  11  -3   -0.63    3.62
  18  11  -3   -2.83    3.90
  18  11   4    0.76    5.31
 -18  11  -4   14.51    8.74
  19  11   0  614.87   33.56
  19  11   1   67.59   11.77
  19  11  -1   45.83    9.17
 -19  11  -2  444.27   29.31
  19  11   2  459.53   30.23
  19  11  -2  420.81   27.78
  19  11   3   45.15   10.77
 -19  11  -3   28.34    7.43
  20  11   0    7.61    4.91
  20  11   1    1.71    4.39
  20  11  -1   -2.10    4.04
  20  11   2    4.24    4.55
 -20  11  -2   10.46    6.55
   0  12   0  354.80   21.26
   0  12  -1  165.65    8.97
   0  12  -1  159.84   14.26
   0  12   1  170.90   14.49
   0  12   2  124.17   12.17
   0  12  -2  121.28    8.46
   0  12  -3  219.73   12.79
   0  12  -4  167.65   12.18
   0  12  -5   57.79    7.84
   0  12  -6  192.50   15.29
   0  12  -7  119.97   13.04
   1  12   0    1.10    2.84
  -1  12   0    1.89    3.87
   1  12  -1    1.30    1.51
   1  12  -1    5.69    3.52
  -1  12  -1    0.60    2.49
   1  12   1    3.29    3.58
  -1  12   1    2.52    3.41
  -1  12  -2   -1.50    3.49
   1  12  -2    0.65    1.84
  -1  12  -2    2.57    1.95
   1  12   2   -2.88    3.23
  -1  12   2    1.53    3.15
   1  12  -3   -2.91    2.12
  -1  12  -3    0.42    2.30
   1  12   3    0.09    2.21
   1  12  -4   14.65    3.88
  -1  12  -4   16.50    3.87
   1  12  -5    7.96    3.95
  -1  12  -5    0.08    2.97
   1  12  -6   17.27    4.64
  -1  12  -6    7.44    3.28
   1  12  -7   -1.59    2.77
  -1  12  -7   -0.34    3.58
   2  12   0  425.21   15.21
   2  12   0  431.06   22.95
  -2  12   0  431.49   23.97
  -2  12   1  162.32   14.38
   2  12  -1  156.29    9.68
   2  12  -1  151.96   13.72
  -2  12  -1  157.39   14.54
   2  12   1  167.63   13.86
   2  12  -2  485.00   18.91
  -2  12  -2  500.32   26.42
   2  12   2  486.64   23.92
   2  12   3  145.60   12.80
   2  12  -3  143.75   10.80
  -2  12  -3  131.30    9.46
  -2  12  -4  343.39   17.17
   2  12  -4  322.50   17.66
  -2  12  -5  125.85   11.11
   2  12  -5  115.92   11.38
  -2  12  -6  153.83   13.60
   2  12  -6  169.17   14.48
   2  12  -7   65.77    9.81
  -2  12  -7   53.65    8.67
   3  12   0    0.03    2.35
  -3  12   0    3.35    4.76
   3  12   0    2.11    1.33
   3  12   1   -1.03    2.67
  -3  12  -1    3.19    4.61
  -3  12   1    0.77    4.38
   3  12  -1   -1.23    1.85
   3  12  -2    0.54    2.14
  -3  12  -2    2.24    3.10
   3  12   2    2.89    2.65
   3  12  -3   -2.13    2.73
  -3  12  -3    0.37    1.92
   3  12   3    0.46    2.15
   3  12  -4    3.52    3.31
  -3  12  -4   -0.32    2.65
   3  12   4    1.42    2.99
   3  12  -5   -1.28    3.29
  -3  12  -5    2.74    2.32
   3  12  -6    3.64    4.25
  -3  12  -6   11.50    4.16
   3  12  -7    1.39    3.38
  -3  12  -7    1.83    3.89
   4  12   0  321.60   14.63
   4  12   0  322.19   19.05
  -4  12   0  308.75   20.79
  -4  12   1  155.66   14.63
   4  12   1  149.66    9.71
   4  12  -1  146.41   10.10
   4  12   1  149.42   12.73
  -4  12  -1  146.51   14.19
   4  12  -2  334.24   16.76
  -4  12  -2  352.39   22.84
   4  12   2  354.73   19.51
   4  12  -3   86.32    8.71
  -4  12  -3   76.15   10.64
   4  12   3   89.51    9.44
   4  12   4  281.96   17.06
  -4  12  -4  295.05   15.56
   4  12  -4  271.53   16.77
  -4  12  -5  155.26   12.36
   4  12  -5  143.14   13.08
  -4  12  -6  222.36   16.19
   4  12  -6  218.17   17.27
   4  12  -7   53.90    9.27
  -4  12  -7   60.81    9.10
  -5  12   0   -1.55    3.02
   5  12   0    2.79    2.20
   5  12   1   -0.87    2.35
  -5  12  -1    1.69    4.29
   5  12   1   -0.06    2.22
   5  12  -1   -0.66    1.92
  -5  12   1    6.22    4.66
  -5  12  -2   -4.85    4.63
   5  12   2   -0.90    2.56
   5  12  -2   -0.05    2.67
  -5  12  -3   -1.97    3.51
   5  12   3    1.26    2.81
   5  12  -3    0.15    2.26
   5  12  -4    2.00    3.06
   5  12   4    3.89    3.21
   5  12  -5    3.85    2.85
  -5  12  -5   -1.86    2.17
   5  12  -6    9.84    4.71
  -5  12  -6    6.37    4.01
   5  12  -7    8.62    5.46
  -5  12  -7   14.44    5.98
  -6  12   0  147.37   14.69
   6  12   0  148.40   10.86
   6  12   1  160.38   11.06
   6  12  -1  156.00   11.52
   6  12   1  154.23   12.40
  -6  12  -1  165.94   15.72
   6  12   2  175.13   11.80
   6  12  -2  166.81   12.40
   6  12   2  155.74   12.26
  -6  12  -2  163.91   15.86
  -6  12  -3   99.14   12.27
   6  12  -3  106.81   10.53
   6  12   3  115.85   10.34
   6  12  -4  219.41   15.82
   6  12  -5  127.94   12.66
   6  12  -6  224.60   18.07
   7  12   0   -0.93    2.89
  -7  12   0    1.27    2.64
  -7  12  -1   -0.71    2.96
   7  12   1    1.85    2.41
   7  12  -1    1.31    2.36
   7  12   2    2.58    2.71
  -7  12  -2    2.09    3.81
   7  12   2   -1.21    2.70
   7  12  -2   -0.88    3.49
  -7  12  -3   -2.23    3.79
   7  12   3    0.31    1.89
   7  12  -3    0.88    2.55
   7  12  -4   -5.17    3.53
   7  12  -5   -3.27    3.37
   7  12  -6   -4.86    3.72
  -8  12   0  371.75   23.90
   8  12   0  360.92   18.78
   8  12   1  131.25   11.36
   8  12  -1  130.82   11.32
  -8  12  -1  123.54   13.82
   8  12   2  324.26   17.86
   8  12  -2  329.97   18.75
  -8  12  -2  324.49   22.80
   8  12   3  195.97   14.30
   8  12  -3  203.45   15.21
  -8  12  -3  179.85   17.37
   8  12  -4  255.85   18.19
   8  12  -5   41.64    7.73
   8  12  -6  203.71   17.82
   9  12   0    0.34    2.63
  -9  12   0    0.66    4.43
   9  12   1   -4.59    3.20
   9  12  -1    0.90    2.36
   9  12   2    5.13    4.04
  -9  12  -2   13.34    5.83
   9  12  -2    9.54    3.54
  -9  12  -3   13.76    5.16
   9  12   3   14.00    4.61
   9  12  -3   14.06    4.89
  -9  12  -4    0.12    3.52
   9  12  -4    0.77    3.10
   9  12  -5   11.07    4.58
   9  12  -6   -2.31    3.00
 -10  12   0  344.63   23.64
  10  12   0  289.81   18.10
 -10  12  -1  159.55   16.14
  10  12   1  162.68   13.49
  10  12  -1  162.07   13.59
  10  12   2  204.62   15.26
  10  12  -2  201.70   15.66
 -10  12  -2  219.35   19.23
 -10  12  -3   86.44   12.67
  10  12   3  103.50   11.51
  10  12  -3   97.47   11.09
  10  12  -4  209.73   17.06
 -10  12  -4  208.51   19.39
  10  12  -5   96.79   12.03
  10  12  -6  192.90   17.79
  11  12   0    0.55    3.05
  11  12   1    5.62    4.33
  11  12  -1    6.48    3.91
 -11  12  -1    5.90    5.04
  11  12   2   -0.77    3.48
 -11  12  -2    0.13    5.68
  11  12  -2    3.10    3.68
  11  12   3   -1.48    3.61
 -11  12  -3    3.60    4.91
  11  12  -3   -5.33    4.30
 -11  12  -4    0.09    3.16
  11  12   4   -3.70    5.20
  11  12  -4   -2.73    4.41
  11  12  -5   -2.00    3.54
  12  12   0  252.94   18.09
  12  12   1  107.89   11.74
  12  12  -1  115.09   12.04
 -12  12  -1  132.67   15.11
  12  12   2  315.52   20.56
  12  12  -2  342.90   21.33
 -12  12  -2  322.63   23.95
  12  12   3   96.48   11.93
 -12  12  -3  120.91   14.62
  12  12  -3  111.48   12.56
  12  12   4  276.74   20.91
  12  12  -4  263.82   19.76
 -12  12  -4  303.61   24.55
  12  12  -5  101.27   13.16
  13  12   0   -2.37    4.06
  13  12   1   -3.78    4.24
  13  12  -1    0.31    2.97
 -13  12  -1    4.32    5.10
  13  12   2   21.70    6.57
 -13  12  -2   16.36    6.40
  13  12  -2   19.14    6.05
  13  12   3    0.64    3.61
 -13  12  -3   -3.18    4.48
  13  12  -3   -2.48    3.96
 -13  12  -4   11.41    6.30
  13  12   4   14.04    7.31
  13  12  -4    5.94    4.00
  13  12  -5    7.36    5.01
  14  12   0  274.63   19.71
  14  12   1  115.79   12.87
  14  12  -1  119.40   13.03
 -14  12  -1  101.38   13.76
  14  12   2  325.27   22.03
  14  12  -2  304.40   21.15
 -14  12  -2  315.20   23.76
  14  12   3   91.16   12.46
 -14  12  -3   90.18   13.37
  14  12  -3   82.53   11.08
 -14  12  -4  126.53   16.35
  14  12   4  151.15   16.59
  14  12  -4  140.54   15.21
  15  12   0    3.72    3.56
  15  12   1   -1.03    3.45
  15  12  -1    1.72    4.47
 -15  12  -1   -2.69    3.78
  15  12   2   -0.02    4.37
 -15  12  -2    4.52    5.45
  15  12  -2    5.68    3.87
  15  12   3    1.82    5.66
 -15  12  -3   -2.95    4.65
  15  12  -3   -1.74    4.64
 -15  12  -4   13.00    6.25
  15  12   4   23.08    7.44
  15  12  -4   13.35    5.16
  16  12   0  120.45   13.59
  16  12   1   79.89   11.92
  16  12  -1   92.28   12.34
 -16  12  -1  105.25   14.41
  16  12  -2  142.62   15.53
  16  12   2  142.31   15.60
 -16  12  -2   99.92   13.92
  16  12   3  133.98   15.66
 -16  12  -3  111.01   15.08
  16  12  -3  106.18   13.20
  16  12   4  198.93   19.49
  17  12   0   -7.84    5.40
  17  12   1    1.33    4.17
  17  12  -1   -0.14    4.78
 -17  12  -1    4.05    4.56
  17  12   2   13.89    5.76
 -17  12  -2    1.61    4.48
  17  12  -2    1.58    3.74
  17  12   3    9.91    5.53
  17  12  -3    1.05    4.02
  17  12   4   -1.54    4.36
  18  12   0  247.29   20.53
  18  12   1   74.00   11.37
  18  12  -1   55.77   10.18
  18  12  -2  182.54   17.94
  18  12   2  180.82   18.29
  18  12   3   81.81   13.30
  19  12   0    1.07    3.89
  19  12   1    0.25    4.71
  19  12  -1   -2.18    3.96
  19  12   2    5.26    6.26
   0  13   0   -0.45    3.37
   0  13  -1   -1.49    3.33
   0  13   1    2.39    3.25
   0  13   2    3.98    3.78
   0  13   3    0.58    2.87
   0  13  -5    1.27    3.26
   0  13  -6   -1.32    3.03
   1  13   0    3.54    3.54
  -1  13   0    2.11    3.32
   1  13  -1  232.23   17.96
  -1  13  -1  251.35   19.01
   1  13   1  262.96   18.57
  -1  13   1  240.86   18.30
  -1  13  -2    7.86    4.12
   1  13   2   13.09    4.95
  -1  13   2    1.64    3.26
   1  13   3  201.70   15.83
  -1  13   3  188.97   15.81
   1  13  -4    3.83    2.24
   1  13   4    8.06    3.71
   1  13  -5  152.18   12.79
   1  13  -6    9.80    4.41
   2  13   0   -3.18    3.83
  -2  13   0    4.25    3.73
  -2  13  -1    2.74    2.85
   2  13   1    6.97    4.44
  -2  13   1    4.69    4.47
  -2  13  -2    9.48    4.83
   2  13   2    7.16    2.94
  -2  13   2    3.37    3.73
   2  13  -3   -1.04    2.34
   2  13   3   -2.93    2.32
   2  13  -4   -3.45    2.76
   2  13   4   -0.20    2.72
   2  13  -5   -2.10    3.21
   2  13  -6   -0.03    3.53
   3  13   0    0.22    2.70
  -3  13   0    2.28    3.47
   3  13   1  194.86   15.60
  -3  13  -1  207.49   17.82
  -3  13   1  214.95   17.61
  -3  13  -2   68.75   10.73
   3  13   2   55.39    8.29
  -3  13   2   66.36   10.15
   3  13  -3  182.42   12.56
   3  13   3  183.34   14.69
   3  13  -4    6.16    2.94
   3  13   4    9.66    4.38
   3  13  -5  124.17   12.02
   3  13  -6    0.86    3.14
  -4  13   0   -2.13    3.92
   4  13   1   -4.81    3.37
  -4  13  -1   -1.04    3.36
  -4  13   1   -7.05    4.31
   4  13  -2    0.79    1.99
  -4  13  -2   -4.88    4.17
   4  13   2   -0.81    2.82
   4  13  -3    3.23    2.89
   4  13   3    7.52    3.44
   4  13  -4    1.02    2.97
   4  13   4    6.21    3.87
   4  13  -5    2.14    2.51
   4  13  -6   -1.03    3.02
  -5  13   0   -1.39    2.81
  -5  13   1  208.35   17.92
   5  13  -1  192.46   12.28
   5  13   1  206.25   15.20
  -5  13  -1  232.02   19.07
   5  13   2   -4.08    3.27
  -5  13  -2    0.39    3.60
   5  13  -2    1.29    2.57
   5  13  -3  141.33   11.76
  -5  13  -3  154.20   15.96
   5  13   3  136.96   12.24
   5  13  -4    2.19    2.62
   5  13  -5  223.80   16.63
   5  13  -6    0.61    3.29
  -6  13   0    6.84    6.07
  -6  13  -1    1.70    4.16
  -6  13   1    1.87    3.24
   6  13  -1    8.73    3.63
   6  13   2   10.49    4.75
  -6  13  -2   13.19    5.77
   6  13  -2    5.18    2.74
  -6  13  -3    1.53    3.34
   6  13   3    2.39    3.23
   6  13  -3    1.49    2.62
   6  13  -4    2.86    2.98
   6  13  -5   -1.71    3.00
   6  13  -6   -1.69    2.77
  -7  13   0    1.20    4.45
   7  13   0    3.92    2.96
  -7  13   1  140.57   15.42
   7  13  -1  139.12   11.37
  -7  13  -1  143.57   15.53
  -7  13  -2    3.58    4.00
   7  13  -2    5.52    3.02
   7  13  -3  184.97   14.53
  -7  13  -3  174.98   17.22
   7  13  -4   12.15    3.96
   7  13  -5  144.79   14.09
   7  13  -6    4.09    4.01
   8  13   0   -0.39    2.26
  -8  13   0   -0.22    3.87
  -8  13  -1    3.17    5.21
   8  13  -1   -1.97    2.55
  -8  13  -2    8.15    3.75
   8  13  -2    3.04    2.74
  -8  13  -3    6.96    5.32
   8  13  -3    5.63    3.52
   8  13  -4   11.32    4.73
   8  13  -5    1.51    3.37
   8  13  -6    0.88    4.23
   9  13   0   22.28    5.03
  -9  13   0   26.70    7.25
   9  13   1  163.85   12.99
   9  13  -1  143.51   12.43
  -9  13  -1  177.39   17.49
  -9  13  -2    6.74    4.84
   9  13  -2   -0.37    2.53
   9  13  -3  160.19   14.02
  -9  13  -3  165.53   17.24
   9  13  -4    5.26    3.30
   9  13  -5  122.25   13.54
  10  13   0   -2.68    2.36
 -10  13   0    1.54    4.04
  10  13   1    4.01    3.49
 -10  13  -1    3.35    4.24
  10  13  -1    1.77    3.82
 -10  13  -2    5.09    4.87
  10  13  -2    2.17    3.47
 -10  13  -3    4.07    3.40
  10  13  -3   -1.46    3.73
 -10  13  -4    4.88    3.54
  10  13  -4   21.88    6.77
  10  13  -5   -3.01    3.29
  11  13   0    1.35    2.77
 -11  13   0    5.09    4.91
  11  13   1  236.07   16.70
  11  13  -1  251.45   17.67
 -11  13  -1  272.28   22.30
 -11  13  -2    8.09    5.16
  11  13  -2   -1.82    3.51
  11  13  -3  178.25   15.79
 -11  13  -3  160.28   17.65
  11  13  -4    4.00    4.03
  11  13  -5  154.72   15.77
  12  13   0    1.73    3.97
 -12  13   0    3.26    5.50
  12  13   1    0.32    3.18
 -12  13  -1    6.14    5.03
  12  13  -1    0.61    3.05
  12  13   2   -0.73    3.68
 -12  13  -2   -0.60    3.20
  12  13  -2    0.99    3.46
 -12  13  -3    7.57    5.90
  12  13  -3   -1.94    4.32
  12  13  -4    7.73    4.73
  13  13   0   12.24    3.62
 -13  13   0   16.50    6.90
  13  13   1  200.85   16.58
  13  13  -1  201.01   16.54
 -13  13  -1  221.08   20.52
  13  13   2    8.27    4.81
 -13  13  -2   16.32    6.98
  13  13  -2   14.27    5.50
  13  13  -3  131.17   14.12
  13  13  -4   -0.52    3.61
  14  13   0    7.25    3.77
 -14  13   0    4.26    4.64
  14  13   1   10.41    5.12
  14  13  -1   -1.27    4.04
 -14  13  -1    4.77    5.07
  14  13   2    1.53    4.19
  14  13  -2   -4.83    4.52
  14  13  -3    0.32    3.64
  14  13  -4   -1.10    4.53
  15  13   0   10.48    4.51
  15  13   1   98.13   12.46
  15  13  -1   96.25   12.38
  15  13   2   -2.27    4.68
  15  13  -2   -3.90    4.95
  15  13  -3  166.11   16.69
  16  13   0   -2.43    5.40
  16  13   1    3.28    4.21
  16  13  -1   -2.16    3.75
  16  13   2    8.39    5.09
  16  13  -2    7.57    4.65
  17  13   0    6.93    4.58
  17  13   1  147.37   15.88
  17  13  -1  140.15   15.48
  17  13   2   -3.39    5.79
  18  13   0   -5.29    5.35
  18  13   1   -5.20    5.64
   0  14   0   78.57   11.03
   0  14  -1   97.22   12.20
   0  14   1  110.95   12.56
   0  14   2   92.90   11.71
   0  14   3   62.08    9.50
   0  14   4   73.48   10.32
   1  14   0    0.54    4.00
  -1  14   0    5.91    4.35
   1  14  -1    0.71    3.36
  -1  14  -1    7.00    4.17
   1  14   1    4.86    3.76
  -1  14   1    5.83    4.45
   1  14   2    1.80    2.97
  -1  14   2    7.09    4.26
   1  14   3    6.90    4.36
  -1  14   3   16.15    5.79
   1  14   4    2.14    3.07
  -1  14   4   -3.36    2.98
   2  14   0   68.10   10.00
  -2  14   0   67.59   10.31
  -2  14  -1  156.29   15.77
   2  14   1  156.96   14.55
  -2  14   1  153.30   15.30
  -2  14  -2   86.27   11.47
   2  14   2   81.94   10.66
  -2  14   2  109.84   13.03
  -2  14   3  112.27   13.04
   2  14   3  115.74   12.59
   2  14   4   71.84   10.00
   3  14   0   -2.75    4.46
  -3  14   0    1.29    4.51
   3  14   1    2.77    2.55
  -3  14  -1    1.18    3.51
  -3  14   1   -3.93    3.39
  -3  14  -2    4.14    4.75
   3  14   2    5.92    3.82
  -3  14   2    8.47    5.31
   3  14   3    2.81    2.97
  -3  14   3    4.69    3.09
  -4  14   0  131.52   14.56
   4  14   1  104.00   11.48
  -4  14  -1  111.31   13.70
  -4  14   1  114.34   13.70
  -4  14  -2   55.14    9.79
   4  14   2   67.10    9.18
  -4  14   2   54.92    9.93
   4  14   3  204.16   15.85
  -5  14   0   -1.55    3.80
  -5  14  -1    3.26    4.42
  -5  14   1    5.87    4.39
   5  14   2   -4.02    3.46
  -5  14  -2   -5.48    5.33
  -5  14   2    7.32    5.55
  -6  14   0   82.52   12.26
  -6  14  -1   66.15   10.92
  -6  14   1   84.24   12.38
   6  14   2   67.74    8.88
  -6  14  -2   64.74   11.04
  -6  14   2   60.90   10.70
  -6  14  -3   50.91    9.94
  -7  14   0   -5.52    3.56
  -7  14  -1    3.26    3.58
  -7  14   1    3.51    4.59
  -7  14  -2    7.79    4.65
  -7  14  -3   10.74    6.40
   7  14  -5   10.48    4.18
  -8  14   0   70.46   11.68
  -8  14  -1  119.43   14.89
  -8  14   1  127.53   15.35
  -8  14  -2   96.66   13.55
   8  14  -4   49.82    8.24
  -9  14   0   -1.72    4.52
  -9  14  -1    1.61    3.13
  -9  14   1    6.26    5.41
  -9  14  -2    1.36    3.83
   9  14  -3   -1.43    2.84
   9  14  -4   -4.90    3.83
 -10  14   0   87.98   13.06
 -10  14  -1  138.03   16.21
 -10  14   1  122.79   15.57
  10  14  -2  132.07   12.51
  10  14  -3  123.92   12.71
  10  14  -4   59.86    9.04
 -11  14   0   12.23    7.07
  11  14  -2    5.70    3.77
  11  14  -3    0.53    3.70
  11  14  -4    1.02    3.70
  12  14  -1  123.56   12.79
  12  14  -2   30.11    6.01
  12  14  -3   90.74   11.48
  12  14  -4   61.71   10.26
  13  14  -1    6.71    4.37
  13  14  -2   -4.74    3.58
  13  14  -3    4.10    4.78
  14  14  -1   94.18   11.68
  14  14  -2   58.21    9.40
  14  14  -3  133.22   14.64
  15  14   0    4.19    5.39
  15  14  -1   -1.89    3.34
  15  14  -2    4.33    3.51
   0  15   0    0.27    3.88
   0  15  -1   -8.51    5.90
   0  15   1    3.31    2.91
   0  15   2   -1.80    3.24
   0  15   3    2.06    2.88
   0  15   4   -0.92    3.23
   1  15   0  323.73   22.90
  -1  15   0  411.63   26.33
  -1  15  -1    0.53    3.30
   1  15   1   -2.29    3.18
  -1  15   1   -2.89    3.57
   1  15   2  369.80   23.78
  -1  15   2  340.17   23.63
   1  15   3   -1.17    3.41
  -1  15   3    3.23    4.22
  -1  15   4  315.33   22.10
   2  15   0   -3.84    4.93
  -2  15   0    3.96    4.38
  -2  15  -1    6.40    4.30
   2  15   1    4.53    3.21
  -2  15   1   11.49    6.09
   2  15   2   -3.55    3.24
  -2  15   2    0.67    3.23
   2  15   3   -1.23    2.76
  -2  15   3    3.94    4.54
  -2  15   4   -0.84    3.99
  -3  15   0  389.56   26.40
   3  15   1    1.21    2.59
  -3  15  -1    1.73    3.84
  -3  15   1    0.89    3.33
  -3  15  -2  344.03   25.15
   3  15   2  407.01   24.27
  -3  15   2  397.22   25.89
   3  15   3   -2.13    4.04
  -3  15   3    3.22    5.13
  -3  15   4  289.37   21.89
  -4  15   0    1.11    3.85
   4  15   1    1.67    3.62
  -4  15  -1   -2.01    5.02
  -4  15   1    3.94    3.07
   4  15   2    0.31    3.36
  -4  15   2   -0.13    3.13
  -4  15   3    3.86    4.84
  -5  15   0  363.09   25.77
  -5  15  -1    4.76    5.23
  -5  15   1    0.54    4.56
  -5  15   2  305.63   23.42
   5  15   2  339.75   21.44
  -5  15   3    5.91    4.20
  -6  15   0    0.58    5.30
  -6  15   1   10.08    6.96
  -6  15   2    8.74    6.26
   0  16   1  142.84   15.76
   0  16   2   78.97   11.55
   1  16   0    6.28    3.91
   1  16   1   -1.45    3.71
   1  16   2    0.44    3.25
   2  16   1  257.83   20.28
   2  16   2  231.73   19.07
   3  16   1    6.06    4.55
   3  16   2   -4.45    4.24
   0   0   0    0.00    0.00


TITL ig3 in Pbcn
REM Pbcn (#60, found as Pnab in -cba setting)
CELL 0.71073  22.031061  12.236177   8.147480  90.0000  90.0000  90.0000
ZERR    4.00   0.000655   0.000395   0.000296   0.0000   0.0000   0.0000
LATT  1
SYMM -x+1/2,-y+1/2, z+1/2
SYMM -x, y,-z+1/2
SYMM  x+1/2,-y+1/2,-z
SFAC C H N O Cl Pt
UNIT 40.00 40.00 16.00 16.00 8.00 4.00
REM  CrysAlisPro recorded range (K): Min=100.0; max=100.0; aver:100.0
TEMP -173
TREF
HKLF 4
END
_computing_structure_solution     'SHELXT 2018/2 (Sheldrick, 2018)'
;
_shelx_hkl_checksum   11488
